# Supplementary material for: A Comprehensive, Targeted NGS Approach to Assessing Molecular Diagnosis of Lysosomal Storage Diseases
Source: Genes (Basel). 2021 Oct 30;12(11):1750. doi: 10.3390/genes12111750 (PMC8617937; doi:10.3390/genes12111750)
Supplement: Supplementary file 1 [file genes-12-01750-s001.zip]

Archive with 2 entries (2 files):
- Supplementary table S1.xlsx
- Supplementary table S2.xlsx
