# Supplementary material for: A Comprehensive, Targeted NGS Approach to Assessing Molecular Diagnosis of Lysosomal Storage Diseases
Source: Genes (Basel). 2021 Oct 30;12(11):1750. doi: 10.3390/genes12111750 (PMC8617937; doi:10.3390/genes12111750)
Supplement: Supplementary file 1 [file genes-12-01750-s001.zip › Supplementary table S1.xlsx]

## Sheet: Design
track	name=IAD199905_Designed	description=Covered_bases	solution_type=182	AmpliSeq_Version=7.43	workflow=dna	ionVersion=4.0	db=hg19	reference=hg19	type=bedDetail	color=77	175	74	priority=2.0
chr11	6635718	6635937	AMPL7153483476	.	GENE_ID=TPP1	Pool=1
chr11	6636074	6636255	AMPL7153483475	.	GENE_ID=TPP1	Pool=2
chr11	6636344	6636574	AMPL7153388927	.	GENE_ID=TPP1	Pool=1
chr11	6636650	6636860	AMPL7153483478	.	GENE_ID=TPP1	Pool=2
chr11	6637153	6637381	AMPL7153251679	.	GENE_ID=TPP1	Pool=1
chr11	6637445	6637674	AMPL7154600932	.	GENE_ID=TPP1	Pool=2
chr11	6637663	6637754	AMPL7154600933	.	GENE_ID=TPP1	Pool=1
chr11	6637776	6637930	AMPL7154600930	.	GENE_ID=TPP1	Pool=2
chr11	6637919	6638140	AMPL7154600931	.	GENE_ID=TPP1	Pool=1
chr11	6638164	6638392	AMPL7153388925	.	GENE_ID=TPP1	Pool=2
chr11	6638483	6638704	AMPL7153251736	.	GENE_ID=TPP1	Pool=1
chr11	6638821	6639038	AMPL7153251684	.	GENE_ID=TPP1	Pool=2
chr11	6640000	6640172	AMPL7153483477	.	GENE_ID=TPP1	Pool=1
chr11	6640331	6640560	AMPL7160430735	.	GENE_ID=TPP1	Pool=2
chr11	6640485	6640709	AMPL7153263147	.	GENE_ID=TPP1	Pool=1
chr19	45682449	45682652	AMPL7155635088	.	GENE_ID=BLOC1S3	Pool=1
chr19	45682649	45682881	AMPL7160545122	.	GENE_ID=BLOC1S3	Pool=2
chr19	45682901	45683125	AMPL7153230498	.	GENE_ID=BLOC1S3	Pool=1
chr19	45683084	45683168	AMPL7158104989	.	GENE_ID=BLOC1S3	Pool=2
chr1	17312436	17312547	PN.ATP13A2_1_1	.	GENE_ID=ATP13A2	Pool=2
chr1	17312535	17312764	PN.ATP13A2_1_2	.	GENE_ID=ATP13A2	Pool=1
chr1	17312691	17312842	PN.ATP13A2_1_3	.	GENE_ID=ATP13A2	Pool=2
chr1	17312796	17313030	PN.ATP13A2_1_4	.	GENE_ID=ATP13A2	Pool=1
chr1	17313027	17313192	PN.ATP13A2_1_5	.	GENE_ID=ATP13A2	Pool=2
chr1	17313203	17313391	PN.ATP13A2_1_6	.	GENE_ID=ATP13A2	Pool=1
chr1	17313386	17313617	PN.ATP13A2_1_7	.	GENE_ID=ATP13A2	Pool=2
chr1	17313568	17313780	PN.ATP13A2_1_8	.	GENE_ID=ATP13A2	Pool=1
chr1	17314626	17314849	PN.ATP13A2_1_9	.	GENE_ID=ATP13A2	Pool=2
chr1	17314773	17314990	PN.ATP13A2_1_10	.	GENE_ID=ATP13A2	Pool=1
chr1	17316041	17316241	PN.ATP13A2_1_11	.	GENE_ID=ATP13A2	Pool=2
chr1	17316196	17316399	PN.ATP13A2_1_12	.	GENE_ID=ATP13A2	Pool=1
chr1	17316397	17316612	PN.ATP13A2_1_13	.	GENE_ID=ATP13A2	Pool=2
chr1	17316608	17316829	PN.ATP13A2_1_14	.	GENE_ID=ATP13A2	Pool=1
chr1	17318156	17318372	PN.ATP13A2_1_15	.	GENE_ID=ATP13A2	Pool=2
chr1	17318479	17318687	PN.ATP13A2_1_16	.	GENE_ID=ATP13A2	Pool=1
chr1	17318652	17318845	PN.ATP13A2_1_17	.	GENE_ID=ATP13A2	Pool=2
chr1	17318844	17319036	PN.ATP13A2_1_18	.	GENE_ID=ATP13A2	Pool=1
chr1	17318881	17319085	PN.ATP13A2_1_19	.	GENE_ID=ATP13A2	Pool=2
chr1	17320062	17320292	PN.ATP13A2_1_20	.	GENE_ID=ATP13A2	Pool=1
chr1	17320145	17320355	PN.ATP13A2_1_21	.	GENE_ID=ATP13A2	Pool=2
chr1	17322406	17322621	PN.ATP13A2_1_22	.	GENE_ID=ATP13A2	Pool=1
chr1	17322587	17322775	PN.ATP13A2_1_23	.	GENE_ID=ATP13A2	Pool=2
chr1	17322762	17322922	PN.ATP13A2_1_24	.	GENE_ID=ATP13A2	Pool=1
chr1	17322915	17323074	PN.ATP13A2_1_25	.	GENE_ID=ATP13A2	Pool=2
chr1	17323490	17323678	PN.ATP13A2_1_26	.	GENE_ID=ATP13A2	Pool=1
chr1	17326436	17326652	PN.ATP13A2_1_27	.	GENE_ID=ATP13A2	Pool=2
chr1	17326667	17326902	PN.ATP13A2_1_28	.	GENE_ID=ATP13A2	Pool=1
chr1	17326807	17326994	PN.ATP13A2_1_29	.	GENE_ID=ATP13A2	Pool=2
chr1	17326972	17327199	PN.ATP13A2_1_30	.	GENE_ID=ATP13A2	Pool=1
chr1	17328401	17328622	PN.ATP13A2_1_31	.	GENE_ID=ATP13A2	Pool=2
chr1	17328720	17328939	PN.ATP13A2_1_32	.	GENE_ID=ATP13A2	Pool=1
chr1	17330723	17330953	PN.ATP13A2_1_33	.	GENE_ID=ATP13A2	Pool=2
chr1	17331109	17331335	PN.ATP13A2_1_34	.	GENE_ID=ATP13A2	Pool=1
chr1	17331350	17331577	PN.ATP13A2_1_35	.	GENE_ID=ATP13A2	Pool=2
chr1	17331855	17332087	PN.ATP13A2_1_36	.	GENE_ID=ATP13A2	Pool=1
chr1	17332113	17332322	PN.ATP13A2_1_37	.	GENE_ID=ATP13A2	Pool=2
chr1	17338101	17338350	PN.ATP13A2_1_38	.	GENE_ID=ATP13A2	Pool=1
chr1	24172173	24172389	PN.FUCA1_1_1	.	GENE_ID=FUCA1	Pool=1
chr1	24172468	24172684	PN.FUCA1_1_2	.	GENE_ID=FUCA1	Pool=2
chr1	24175046	24175267	PN.FUCA1_1_3	.	GENE_ID=FUCA1	Pool=1
chr1	24175152	24175375	PN.FUCA1_1_4	.	GENE_ID=FUCA1	Pool=2
chr1	24180655	24180864	PN.FUCA1_1_5	.	GENE_ID=FUCA1	Pool=1
chr1	24180852	24181074	PN.FUCA1_1_6	.	GENE_ID=FUCA1	Pool=2
chr1	24186221	24186427	PN.FUCA1_1_7	.	GENE_ID=FUCA1	Pool=1
chr1	24189557	24189776	PN.FUCA1_1_8	.	GENE_ID=FUCA1	Pool=2
chr1	24189620	24189841	PN.FUCA1_1_9	.	GENE_ID=FUCA1	Pool=1
chr1	24191935	24192163	PN.FUCA1_1_10	.	GENE_ID=FUCA1	Pool=2
chr1	24194198	24194404	PN.FUCA1_1_11	.	GENE_ID=FUCA1	Pool=1
chr1	24194391	24194602	PN.FUCA1_1_12	.	GENE_ID=FUCA1	Pool=2
chr1	24194594	24194799	PN.FUCA1_1_13	.	GENE_ID=FUCA1	Pool=1
chr1	40539691	40539896	PN.PPT1_1_1	.	GENE_ID=PPT1	Pool=2
chr1	40542424	40542650	PN.PPT1_1_2	.	GENE_ID=PPT1	Pool=1
chr1	40544190	40544379	PN.PPT1_1_3	.	GENE_ID=PPT1	Pool=2
chr1	40546004	40546229	PN.PPT1_1_4	.	GENE_ID=PPT1	Pool=1
chr1	40555019	40555246	PN.PPT1_1_5	.	GENE_ID=PPT1	Pool=2
chr1	40556914	40557138	PN.PPT1_1_6	.	GENE_ID=PPT1	Pool=1
chr1	40557649	40557874	PN.PPT1_1_7	.	GENE_ID=PPT1	Pool=2
chr1	40558011	40558236	PN.PPT1_1_8	.	GENE_ID=PPT1	Pool=1
chr1	40562706	40562940	PN.PPT1_1_9	.	GENE_ID=PPT1	Pool=2
chr1	155204675	155204913	PN.GBA_1_1	.	GENE_ID=GBA	Pool=1
chr1	155204927	155205160	PN.GBA_1_2	.	GENE_ID=GBA	Pool=2
chr1	155205417	155205647	PN.GBA_1_3	.	GENE_ID=GBA	Pool=1
chr1	155206017	155206278	PN.GBA_1_4	.	GENE_ID=GBA	Pool=2
chr1	155206975	155207204	PN.GBA_1_5	.	GENE_ID=GBA	Pool=1
chr1	155207204	155207403	PN.GBA_1_6	.	GENE_ID=GBA	Pool=2
chr1	155207882	155208139	PN.GBA_1_7	.	GENE_ID=GBA	Pool=1
chr1	155208299	155208559	PN.GBA_1_8	.	GENE_ID=GBA	Pool=2
chr1	155209389	155209570	PN.GBA_1_9	.	GENE_ID=GBA	Pool=1
chr1	155209530	155209741	PN.GBA_1_10	.	GENE_ID=GBA	Pool=2
chr1	155209729	155209882	PN.GBA_1_11	.	GENE_ID=GBA	Pool=1
chr1	155210350	155210605	PN.GBA_1_12	.	GENE_ID=GBA	Pool=2
chr1	155210774	155211010	PN.GBA_1_13	.	GENE_ID=GBA	Pool=1
chr1	235826218	235826436	PN.LYST_1_1	.	GENE_ID=LYST	Pool=1
chr1	235827178	235827397	PN.LYST_1_2	.	GENE_ID=LYST	Pool=2
chr1	235827724	235827798	PN.LYST_1_3	.	GENE_ID=LYST	Pool=1
chr1	235827797	235828002	PN.LYST_1_4	.	GENE_ID=LYST	Pool=2
chr1	235840356	235840573	PN.LYST_1_5	.	GENE_ID=LYST	Pool=1
chr1	235840771	235840993	PN.LYST_1_6	.	GENE_ID=LYST	Pool=2
chr1	235850133	235850323	PN.LYST_1_7	.	GENE_ID=LYST	Pool=1
chr1	235850297	235850524	PN.LYST_1_8	.	GENE_ID=LYST	Pool=2
chr1	235856469	235856682	PN.LYST_1_9	.	GENE_ID=LYST	Pool=1
chr1	235856661	235856862	PN.LYST_1_10	.	GENE_ID=LYST	Pool=2
chr1	235860183	235860406	PN.LYST_1_11	.	GENE_ID=LYST	Pool=1
chr1	235860406	235860598	PN.LYST_1_12	.	GENE_ID=LYST	Pool=2
chr1	235865917	235866118	PN.LYST_1_13	.	GENE_ID=LYST	Pool=1
chr1	235866106	235866282	PN.LYST_1_14	.	GENE_ID=LYST	Pool=2
chr1	235872273	235872471	PN.LYST_1_15	.	GENE_ID=LYST	Pool=1
chr1	235872459	235872666	PN.LYST_1_16	.	GENE_ID=LYST	Pool=2
chr1	235875324	235875528	PN.LYST_1_17	.	GENE_ID=LYST	Pool=1
chr1	235878484	235878659	PN.LYST_1_18	.	GENE_ID=LYST	Pool=2
chr1	235879970	235880143	PN.LYST_1_19	.	GENE_ID=LYST	Pool=1
chr1	235883934	235884107	PN.LYST_1_20	.	GENE_ID=LYST	Pool=2
chr1	235884087	235884258	PN.LYST_1_21	.	GENE_ID=LYST	Pool=1
chr1	235887303	235887489	PN.LYST_1_22	.	GENE_ID=LYST	Pool=2
chr1	235891266	235891482	PN.LYST_1_23	.	GENE_ID=LYST	Pool=1
chr1	235892819	235892999	PN.LYST_1_24	.	GENE_ID=LYST	Pool=2
chr1	235894128	235894307	PN.LYST_1_25	.	GENE_ID=LYST	Pool=1
chr1	235894220	235894420	PN.LYST_1_26	.	GENE_ID=LYST	Pool=2
chr1	235894359	235894510	PN.LYST_1_27	.	GENE_ID=LYST	Pool=1
chr1	235896627	235896837	PN.LYST_1_28	.	GENE_ID=LYST	Pool=2
chr1	235896824	235897012	PN.LYST_1_29	.	GENE_ID=LYST	Pool=1
chr1	235896997	235897165	PN.LYST_1_30	.	GENE_ID=LYST	Pool=2
chr1	235897134	235897309	PN.LYST_1_31	.	GENE_ID=LYST	Pool=1
chr1	235897707	235897880	PN.LYST_1_32	.	GENE_ID=LYST	Pool=2
chr1	235897852	235898053	PN.LYST_1_33	.	GENE_ID=LYST	Pool=1
chr1	235904603	235904822	PN.LYST_1_34	.	GENE_ID=LYST	Pool=2
chr1	235904738	235904962	PN.LYST_1_35	.	GENE_ID=LYST	Pool=1
chr1	235907261	235907477	PN.LYST_1_36	.	GENE_ID=LYST	Pool=2
chr1	235909445	235909672	PN.LYST_1_37	.	GENE_ID=LYST	Pool=1
chr1	235909660	235909853	PN.LYST_1_38	.	GENE_ID=LYST	Pool=2
chr1	235914479	235914677	PN.LYST_1_39	.	GENE_ID=LYST	Pool=1
chr1	235915157	235915367	PN.LYST_1_40	.	GENE_ID=LYST	Pool=2
chr1	235915365	235915555	PN.LYST_1_41	.	GENE_ID=LYST	Pool=1
chr1	235916170	235916384	PN.LYST_1_42	.	GENE_ID=LYST	Pool=2
chr1	235916372	235916587	PN.LYST_1_43	.	GENE_ID=LYST	Pool=1
chr1	235918762	235918922	PN.LYST_1_44	.	GENE_ID=LYST	Pool=2
chr1	235918915	235919125	PN.LYST_1_45	.	GENE_ID=LYST	Pool=1
chr1	235920371	235920597	PN.LYST_1_46	.	GENE_ID=LYST	Pool=2
chr1	235920596	235920791	PN.LYST_1_47	.	GENE_ID=LYST	Pool=1
chr1	235922202	235922411	PN.LYST_1_48	.	GENE_ID=LYST	Pool=2
chr1	235922399	235922604	PN.LYST_1_49	.	GENE_ID=LYST	Pool=1
chr1	235922592	235922794	PN.LYST_1_50	.	GENE_ID=LYST	Pool=2
chr1	235922782	235922957	PN.LYST_1_51	.	GENE_ID=LYST	Pool=1
chr1	235925864	235926094	PN.LYST_1_52	.	GENE_ID=LYST	Pool=2
chr1	235926082	235926275	PN.LYST_1_53	.	GENE_ID=LYST	Pool=1
chr1	235929301	235929519	PN.LYST_1_54	.	GENE_ID=LYST	Pool=2
chr1	235929507	235929677	PN.LYST_1_55	.	GENE_ID=LYST	Pool=1
chr1	235933389	235933611	PN.LYST_1_56	.	GENE_ID=LYST	Pool=2
chr1	235936958	235937165	PN.LYST_1_57	.	GENE_ID=LYST	Pool=1
chr1	235937153	235937330	PN.LYST_1_58	.	GENE_ID=LYST	Pool=2
chr1	235938175	235938394	PN.LYST_1_59	.	GENE_ID=LYST	Pool=1
chr1	235940282	235940495	PN.LYST_1_60	.	GENE_ID=LYST	Pool=2
chr1	235940483	235940652	PN.LYST_1_61	.	GENE_ID=LYST	Pool=1
chr1	235944000	235944211	PN.LYST_1_62	.	GENE_ID=LYST	Pool=2
chr1	235944209	235944344	PN.LYST_1_63	.	GENE_ID=LYST	Pool=1
chr1	235944273	235944441	PN.LYST_1_64	.	GENE_ID=LYST	Pool=2
chr1	235945110	235945296	PN.LYST_1_65	.	GENE_ID=LYST	Pool=1
chr1	235945292	235945414	PN.LYST_1_66	.	GENE_ID=LYST	Pool=2
chr1	235950484	235950701	PN.LYST_1_67	.	GENE_ID=LYST	Pool=1
chr1	235951988	235952164	PN.LYST_1_68	.	GENE_ID=LYST	Pool=2
chr1	235954874	235955099	PN.LYST_1_69	.	GENE_ID=LYST	Pool=1
chr1	235955087	235955306	PN.LYST_1_70	.	GENE_ID=LYST	Pool=2
chr1	235955294	235955507	PN.LYST_1_71	.	GENE_ID=LYST	Pool=1
chr1	235956700	235956892	PN.LYST_1_72	.	GENE_ID=LYST	Pool=2
chr1	235956876	235957088	PN.LYST_1_73	.	GENE_ID=LYST	Pool=1
chr1	235963570	235963740	PN.LYST_1_74	.	GENE_ID=LYST	Pool=2
chr1	235964110	235964275	PN.LYST_1_75	.	GENE_ID=LYST	Pool=1
chr1	235964260	235964468	PN.LYST_1_76	.	GENE_ID=LYST	Pool=2
chr1	235966171	235966346	PN.LYST_1_77	.	GENE_ID=LYST	Pool=1
chr1	235966326	235966545	PN.LYST_1_78	.	GENE_ID=LYST	Pool=2
chr1	235967655	235967873	PN.LYST_1_79	.	GENE_ID=LYST	Pool=1
chr1	235967861	235968059	PN.LYST_1_80	.	GENE_ID=LYST	Pool=2
chr1	235969037	235969237	PN.LYST_1_81	.	GENE_ID=LYST	Pool=1
chr1	235969217	235969412	PN.LYST_1_82	.	GENE_ID=LYST	Pool=2
chr1	235969375	235969555	PN.LYST_1_83	.	GENE_ID=LYST	Pool=1
chr1	235969555	235969781	PN.LYST_1_84	.	GENE_ID=LYST	Pool=2
chr1	235969746	235969955	PN.LYST_1_85	.	GENE_ID=LYST	Pool=1
chr1	235969933	235970142	PN.LYST_1_86	.	GENE_ID=LYST	Pool=2
chr1	235971690	235971870	PN.LYST_1_87	.	GENE_ID=LYST	Pool=1
chr1	235971836	235972053	PN.LYST_1_88	.	GENE_ID=LYST	Pool=2
chr1	235971916	235972138	PN.LYST_1_89	.	GENE_ID=LYST	Pool=1
chr1	235972126	235972344	PN.LYST_1_90	.	GENE_ID=LYST	Pool=2
chr1	235972332	235972530	PN.LYST_1_91	.	GENE_ID=LYST	Pool=1
chr1	235972514	235972736	PN.LYST_1_92	.	GENE_ID=LYST	Pool=2
chr1	235972718	235972918	PN.LYST_1_93	.	GENE_ID=LYST	Pool=1
chr1	235972906	235973111	PN.LYST_1_94	.	GENE_ID=LYST	Pool=2
chr1	235973099	235973291	PN.LYST_1_95	.	GENE_ID=LYST	Pool=1
chr1	235973279	235973498	PN.LYST_1_96	.	GENE_ID=LYST	Pool=2
chr1	235973486	235973695	PN.LYST_1_97	.	GENE_ID=LYST	Pool=1
chr1	235973663	235973883	PN.LYST_1_98	.	GENE_ID=LYST	Pool=2
chr1	235976213	235976415	PN.LYST_1_99	.	GENE_ID=LYST	Pool=1
chr1	235993443	235993669	PN.LYST_1_100	.	GENE_ID=LYST	Pool=2
chr1	235993657	235993870	PN.LYST_1_101	.	GENE_ID=LYST	Pool=1
chr3	4403766	4403994	PN.SUMF1_1_1	.	GENE_ID=SUMF1	Pool=1
chr3	4417931	4418158	PN.SUMF1_1_2	.	GENE_ID=SUMF1	Pool=2
chr3	4452524	4452710	PN.SUMF1_1_3	.	GENE_ID=SUMF1	Pool=1
chr3	4458745	4458970	PN.SUMF1_1_4	.	GENE_ID=SUMF1	Pool=2
chr3	4459630	4459851	PN.SUMF1_1_5	.	GENE_ID=SUMF1	Pool=1
chr3	4461682	4461888	PN.SUMF1_1_6	.	GENE_ID=SUMF1	Pool=2
chr3	4490872	4491094	PN.SUMF1_1_7	.	GENE_ID=SUMF1	Pool=1
chr3	4494539	4494638	PN.SUMF1_1_8	.	GENE_ID=SUMF1	Pool=2
chr3	4494627	4494774	PN.SUMF1_1_9	.	GENE_ID=SUMF1	Pool=1
chr3	4508474	4508704	PN.SUMF1_1_10	.	GENE_ID=SUMF1	Pool=2
chr3	4508677	4508898	PN.SUMF1_1_11	.	GENE_ID=SUMF1	Pool=1
chr3	4508898	4508977	PN.SUMF1_1_12	.	GENE_ID=SUMF1	Pool=2
chr3	33038417	33038637	PN.GLB1_1_1	.	GENE_ID=GLB1	Pool=2
chr3	33038625	33038843	PN.GLB1_1_2	.	GENE_ID=GLB1	Pool=1
chr3	33055541	33055762	PN.GLB1_1_3	.	GENE_ID=GLB1	Pool=2
chr3	33055750	33055953	PN.GLB1_1_4	.	GENE_ID=GLB1	Pool=1
chr3	33058184	33058408	PN.GLB1_1_5	.	GENE_ID=GLB1	Pool=2
chr3	33059889	33060104	PN.GLB1_1_6	.	GENE_ID=GLB1	Pool=1
chr3	33062966	33063188	PN.GLB1_1_7	.	GENE_ID=GLB1	Pool=2
chr3	33065684	33065894	PN.GLB1_1_8	.	GENE_ID=GLB1	Pool=1
chr3	33087578	33087801	PN.GLB1_1_9	.	GENE_ID=GLB1	Pool=2
chr3	33093184	33093395	PN.GLB1_1_10	.	GENE_ID=GLB1	Pool=1
chr3	33093383	33093569	PN.GLB1_1_11	.	GENE_ID=GLB1	Pool=2
chr3	33094869	33095093	PN.GLB1_1_12	.	GENE_ID=GLB1	Pool=1
chr3	33099565	33099783	PN.GLB1_1_13	.	GENE_ID=GLB1	Pool=2
chr3	33106860	33107087	PN.GLB1_1_14	.	GENE_ID=GLB1	Pool=1
chr3	33109695	33109865	PN.GLB1_1_15	.	GENE_ID=GLB1	Pool=2
chr3	33110291	33110482	PN.GLB1_1_16	.	GENE_ID=GLB1	Pool=1
chr3	33114008	33114234	PN.GLB1_1_17	.	GENE_ID=GLB1	Pool=2
chr3	33118405	33118631	PN.GLB1_1_18	.	GENE_ID=GLB1	Pool=1
chr3	33118622	33118842	PN.GLB1_1_19	.	GENE_ID=GLB1	Pool=2
chr3	33138482	33138626	PN.GLB1_1_20	.	GENE_ID=GLB1	Pool=1
chr3	50337770	50337996	PN.HYAL1_1_1	.	GENE_ID=HYAL1	Pool=1
chr3	50337983	50338210	PN.HYAL1_1_2	.	GENE_ID=HYAL1	Pool=2
chr3	50338184	50338321	PN.HYAL1_1_3	.	GENE_ID=HYAL1	Pool=1
chr3	50338349	50338565	PN.HYAL1_1_4	.	GENE_ID=HYAL1	Pool=2
chr3	50339444	50339596	PN.HYAL1_1_5	.	GENE_ID=HYAL1	Pool=1
chr3	50339541	50339755	PN.HYAL1_1_6	.	GENE_ID=HYAL1	Pool=2
chr3	50339744	50339953	PN.HYAL1_1_7	.	GENE_ID=HYAL1	Pool=1
chr3	50339921	50340132	PN.HYAL1_1_8	.	GENE_ID=HYAL1	Pool=2
chr3	50340097	50340291	PN.HYAL1_1_9	.	GENE_ID=HYAL1	Pool=1
chr3	50340225	50340426	PN.HYAL1_1_10	.	GENE_ID=HYAL1	Pool=2
chr3	148847327	148847535	PN.HPS3_1_1	.	GENE_ID=HPS3	Pool=2
chr3	148847528	148847727	PN.HPS3_1_2	.	GENE_ID=HPS3	Pool=1
chr3	148847614	148847824	PN.HPS3_1_3	.	GENE_ID=HPS3	Pool=2
chr3	148857740	148857950	PN.HPS3_1_4	.	GENE_ID=HPS3	Pool=1
chr3	148857938	148858158	PN.HPS3_1_5	.	GENE_ID=HPS3	Pool=2
chr3	148858146	148858317	PN.HPS3_1_6	.	GENE_ID=HPS3	Pool=1
chr3	148858759	148858940	PN.HPS3_1_7	.	GENE_ID=HPS3	Pool=2
chr3	148858928	148859102	PN.HPS3_1_8	.	GENE_ID=HPS3	Pool=1
chr3	148859090	148859267	PN.HPS3_1_9	.	GENE_ID=HPS3	Pool=2
chr3	148863072	148863298	PN.HPS3_1_10	.	GENE_ID=HPS3	Pool=1
chr3	148863298	148863479	PN.HPS3_1_11	.	GENE_ID=HPS3	Pool=2
chr3	148868314	148868531	PN.HPS3_1_12	.	GENE_ID=HPS3	Pool=1
chr3	148871174	148871378	PN.HPS3_1_13	.	GENE_ID=HPS3	Pool=2
chr3	148871353	148871561	PN.HPS3_1_14	.	GENE_ID=HPS3	Pool=1
chr3	148872787	148873000	PN.HPS3_1_15	.	GENE_ID=HPS3	Pool=2
chr3	148872887	148873066	PN.HPS3_1_16	.	GENE_ID=HPS3	Pool=1
chr3	148875110	148875332	PN.HPS3_1_17	.	GENE_ID=HPS3	Pool=2
chr3	148875123	148875343	PN.HPS3_1_18	.	GENE_ID=HPS3	Pool=1
chr3	148876236	148876447	PN.HPS3_1_19	.	GENE_ID=HPS3	Pool=2
chr3	148876443	148876606	PN.HPS3_1_20	.	GENE_ID=HPS3	Pool=1
chr3	148876490	148876696	PN.HPS3_1_21	.	GENE_ID=HPS3	Pool=2
chr3	148877746	148877914	PN.HPS3_1_22	.	GENE_ID=HPS3	Pool=1
chr3	148877868	148878091	PN.HPS3_1_23	.	GENE_ID=HPS3	Pool=2
chr3	148879781	148879974	PN.HPS3_1_24	.	GENE_ID=HPS3	Pool=1
chr3	148879953	148880155	PN.HPS3_1_25	.	GENE_ID=HPS3	Pool=2
chr3	148880375	148880594	PN.HPS3_1_26	.	GENE_ID=HPS3	Pool=1
chr3	148880478	148880697	PN.HPS3_1_27	.	GENE_ID=HPS3	Pool=2
chr3	148881516	148881712	PN.HPS3_1_28	.	GENE_ID=HPS3	Pool=1
chr3	148881654	148881867	PN.HPS3_1_29	.	GENE_ID=HPS3	Pool=2
chr3	148884688	148884866	PN.HPS3_1_30	.	GENE_ID=HPS3	Pool=1
chr3	148884854	148885032	PN.HPS3_1_31	.	GENE_ID=HPS3	Pool=2
chr3	148885026	148885245	PN.HPS3_1_32	.	GENE_ID=HPS3	Pool=1
chr3	148885624	148885847	PN.HPS3_1_33	.	GENE_ID=HPS3	Pool=2
chr3	148889819	148889986	PN.HPS3_1_34	.	GENE_ID=HPS3	Pool=1
chr3	148889924	148890145	PN.HPS3_1_35	.	GENE_ID=HPS3	Pool=2
chr4	980763	980960	PN.IDUA_6_1	.	GENE_ID=IDUA	Pool=1
chr4	980884	981115	PN.IDUA_6_2	.	GENE_ID=IDUA	Pool=2
chr4	981472	981648	PN.IDUA_6_3	.	GENE_ID=IDUA	Pool=1
chr4	981638	981772	PN.IDUA_6_4	.	GENE_ID=IDUA	Pool=2
chr4	994336	994572	PN.IDUA_6_5	.	GENE_ID=IDUA	Pool=1
chr4	994575	994730	PN.IDUA_6_6	.	GENE_ID=IDUA	Pool=2
chr4	994718	994915	PN.IDUA_6_7	.	GENE_ID=IDUA	Pool=1
chr4	995175	995329	PN.IDUA_6_8	.	GENE_ID=IDUA	Pool=2
chr4	995296	995473	PN.IDUA_6_9	.	GENE_ID=IDUA	Pool=1
chr4	995446	995651	PN.IDUA_6_10	.	GENE_ID=IDUA	Pool=2
chr4	995605	995839	PN.IDUA_6_11	.	GENE_ID=IDUA	Pool=1
chr4	995810	996046	PN.IDUA_6_12	.	GENE_ID=IDUA	Pool=2
chr4	995942	996176	PN.IDUA_6_13	.	GENE_ID=IDUA	Pool=1
chr4	996114	996354	PN.IDUA_6_14	.	GENE_ID=IDUA	Pool=2
chr4	996340	996575	PN.IDUA_6_15	.	GENE_ID=IDUA	Pool=1
chr4	996550	996790	PN.IDUA_6_16	.	GENE_ID=IDUA	Pool=2
chr4	996705	996941	PN.IDUA_6_17	.	GENE_ID=IDUA	Pool=1
chr4	996860	997096	PN.IDUA_6_18	.	GENE_ID=IDUA	Pool=2
chr4	997084	997312	PN.IDUA_6_19	.	GENE_ID=IDUA	Pool=1
chr4	997214	997450	PN.IDUA_6_20	.	GENE_ID=IDUA	Pool=2
chr4	997760	997973	PN.IDUA_6_21	.	GENE_ID=IDUA	Pool=1
chr4	997886	998121	PN.IDUA_6_22	.	GENE_ID=IDUA	Pool=2
chr4	998097	998330	PN.IDUA_6_23	.	GENE_ID=IDUA	Pool=1
chr4	77082777	77082994	PN.SCARB2_1_1	.	GENE_ID=SCARB2	Pool=1
chr4	77084339	77084559	PN.SCARB2_1_2	.	GENE_ID=SCARB2	Pool=2
chr4	77084387	77084606	PN.SCARB2_1_3	.	GENE_ID=SCARB2	Pool=1
chr4	77087310	77087510	PN.SCARB2_1_4	.	GENE_ID=SCARB2	Pool=2
chr4	77089472	77089695	PN.SCARB2_1_5	.	GENE_ID=SCARB2	Pool=1
chr4	77090968	77091192	PN.SCARB2_1_6	.	GENE_ID=SCARB2	Pool=2
chr4	77095266	77095492	PN.SCARB2_1_7	.	GENE_ID=SCARB2	Pool=1
chr4	77096891	77097106	PN.SCARB2_1_8	.	GENE_ID=SCARB2	Pool=2
chr4	77097528	77097724	PN.SCARB2_1_9	.	GENE_ID=SCARB2	Pool=1
chr4	77100553	77100768	PN.SCARB2_1_10	.	GENE_ID=SCARB2	Pool=2
chr4	77100768	77100962	PN.SCARB2_1_11	.	GENE_ID=SCARB2	Pool=1
chr4	77102071	77102288	PN.SCARB2_1_12	.	GENE_ID=SCARB2	Pool=2
chr4	77116648	77116851	PN.SCARB2_1_13	.	GENE_ID=SCARB2	Pool=1
chr4	77116850	77117050	PN.SCARB2_1_14	.	GENE_ID=SCARB2	Pool=2
chr4	77134504	77134738	PN.SCARB2_1_15	.	GENE_ID=SCARB2	Pool=1
chr4	103553118	103553312	PN.MANBA_1_1	.	GENE_ID=MANBA	Pool=1
chr4	103553300	103553468	PN.MANBA_1_2	.	GENE_ID=MANBA	Pool=2
chr4	103555874	103556077	PN.MANBA_1_3	.	GENE_ID=MANBA	Pool=1
chr4	103556050	103556228	PN.MANBA_1_4	.	GENE_ID=MANBA	Pool=2
chr4	103556989	103557196	PN.MANBA_1_5	.	GENE_ID=MANBA	Pool=1
chr4	103560837	103561046	PN.MANBA_1_6	.	GENE_ID=MANBA	Pool=2
chr4	103571510	103571737	PN.MANBA_1_7	.	GENE_ID=MANBA	Pool=1
chr4	103571725	103571909	PN.MANBA_1_8	.	GENE_ID=MANBA	Pool=2
chr4	103578801	103579024	PN.MANBA_1_9	.	GENE_ID=MANBA	Pool=1
chr4	103579012	103579195	PN.MANBA_1_10	.	GENE_ID=MANBA	Pool=2
chr4	103585815	103585981	PN.MANBA_1_11	.	GENE_ID=MANBA	Pool=1
chr4	103585975	103586145	PN.MANBA_1_12	.	GENE_ID=MANBA	Pool=2
chr4	103590048	103590264	PN.MANBA_1_13	.	GENE_ID=MANBA	Pool=1
chr4	103592379	103592598	PN.MANBA_1_14	.	GENE_ID=MANBA	Pool=2
chr4	103594984	103595157	PN.MANBA_1_15	.	GENE_ID=MANBA	Pool=1
chr4	103595124	103595347	PN.MANBA_1_16	.	GENE_ID=MANBA	Pool=2
chr4	103610598	103610775	PN.MANBA_1_17	.	GENE_ID=MANBA	Pool=1
chr4	103610763	103610967	PN.MANBA_1_18	.	GENE_ID=MANBA	Pool=2
chr4	103611593	103611778	PN.MANBA_1_19	.	GENE_ID=MANBA	Pool=1
chr4	103611755	103611975	PN.MANBA_1_20	.	GENE_ID=MANBA	Pool=2
chr4	103635522	103635711	PN.MANBA_1_21	.	GENE_ID=MANBA	Pool=1
chr4	103635667	103635883	PN.MANBA_1_22	.	GENE_ID=MANBA	Pool=2
chr4	103643982	103644204	PN.MANBA_1_23	.	GENE_ID=MANBA	Pool=1
chr4	103644003	103644223	PN.MANBA_1_24	.	GENE_ID=MANBA	Pool=2
chr4	103644921	103645084	PN.MANBA_1_25	.	GENE_ID=MANBA	Pool=1
chr4	103645071	103645284	PN.MANBA_1_26	.	GENE_ID=MANBA	Pool=2
chr4	103647553	103647772	PN.MANBA_1_27	.	GENE_ID=MANBA	Pool=1
chr4	103647758	103647958	PN.MANBA_1_28	.	GENE_ID=MANBA	Pool=2
chr4	103681774	103681974	PN.MANBA_1_29	.	GENE_ID=MANBA	Pool=1
chr4	103681973	103682132	PN.MANBA_1_30	.	GENE_ID=MANBA	Pool=2
chr4	128841743	128841969	PN.MFSD8_1_1	.	GENE_ID=MFSD8	Pool=2
chr4	128841875	128842074	PN.MFSD8_1_2	.	GENE_ID=MFSD8	Pool=1
chr4	128842618	128842841	PN.MFSD8_1_3	.	GENE_ID=MFSD8	Pool=2
chr4	128842826	128843052	PN.MFSD8_1_4	.	GENE_ID=MFSD8	Pool=1
chr4	128843039	128843258	PN.MFSD8_1_5	.	GENE_ID=MFSD8	Pool=2
chr4	128851780	128851923	PN.MFSD8_1_6	.	GENE_ID=MFSD8	Pool=1
chr4	128851912	128852066	PN.MFSD8_1_7	.	GENE_ID=MFSD8	Pool=2
chr4	128854044	128854253	PN.MFSD8_1_8	.	GENE_ID=MFSD8	Pool=1
chr4	128859822	128860037	PN.MFSD8_1_9	.	GENE_ID=MFSD8	Pool=2
chr4	128860857	128861077	PN.MFSD8_1_10	.	GENE_ID=MFSD8	Pool=1
chr4	128861066	128861216	PN.MFSD8_1_11	.	GENE_ID=MFSD8	Pool=2
chr4	128863171	128863391	PN.MFSD8_1_12	.	GENE_ID=MFSD8	Pool=1
chr4	128864872	128865094	PN.MFSD8_1_13	.	GENE_ID=MFSD8	Pool=2
chr4	128865081	128865287	PN.MFSD8_1_14	.	GENE_ID=MFSD8	Pool=1
chr4	128870881	128871072	PN.MFSD8_1_15	.	GENE_ID=MFSD8	Pool=2
chr4	128878580	128878789	PN.MFSD8_1_16	.	GENE_ID=MFSD8	Pool=1
chr4	128886143	128886372	PN.MFSD8_1_17	.	GENE_ID=MFSD8	Pool=2
chr4	178352834	178353046	PN.AGA_1_1	.	GENE_ID=AGA	Pool=2
chr4	178354186	178354411	PN.AGA_1_2	.	GENE_ID=AGA	Pool=1
chr4	178354357	178354541	PN.AGA_1_3	.	GENE_ID=AGA	Pool=2
chr4	178355477	178355672	PN.AGA_1_4	.	GENE_ID=AGA	Pool=1
chr4	178357339	178357561	PN.AGA_1_5	.	GENE_ID=AGA	Pool=2
chr4	178358509	178358725	PN.AGA_1_6	.	GENE_ID=AGA	Pool=1
chr4	178359847	178360075	PN.AGA_1_7	.	GENE_ID=AGA	Pool=2
chr4	178360698	178360873	PN.AGA_1_8	.	GENE_ID=AGA	Pool=1
chr4	178361349	178361573	PN.AGA_1_9	.	GENE_ID=AGA	Pool=2
chr4	178361446	178361633	PN.AGA_1_10	.	GENE_ID=AGA	Pool=1
chr4	178363227	178363427	PN.AGA_1_11	.	GENE_ID=AGA	Pool=2
chr4	178363422	178363573	PN.AGA_1_12	.	GENE_ID=AGA	Pool=1
chr5	73980983	73981161	PN.HEXB_1_1	.	GENE_ID=HEXB	Pool=2
chr5	73981154	73981365	PN.HEXB_1_2	.	GENE_ID=HEXB	Pool=1
chr5	73981331	73981523	PN.HEXB_1_3	.	GENE_ID=HEXB	Pool=2
chr5	73985094	73985314	PN.HEXB_1_4	.	GENE_ID=HEXB	Pool=1
chr5	73985186	73985390	PN.HEXB_1_5	.	GENE_ID=HEXB	Pool=2
chr5	73989413	73989586	PN.HEXB_1_6	.	GENE_ID=HEXB	Pool=1
chr5	73992443	73992638	PN.HEXB_1_7	.	GENE_ID=HEXB	Pool=2
chr5	73992788	73992971	PN.HEXB_1_8	.	GENE_ID=HEXB	Pool=1
chr5	74000966	74001182	PN.HEXB_1_9	.	GENE_ID=HEXB	Pool=2
chr5	74009259	74009453	PN.HEXB_1_10	.	GENE_ID=HEXB	Pool=1
chr5	74011280	74011510	PN.HEXB_1_11	.	GENE_ID=HEXB	Pool=2
chr5	74012337	74012502	PN.HEXB_1_12	.	GENE_ID=HEXB	Pool=1
chr5	74012482	74012655	PN.HEXB_1_13	.	GENE_ID=HEXB	Pool=2
chr5	74014030	74014251	PN.HEXB_1_14	.	GENE_ID=HEXB	Pool=1
chr5	74014497	74014716	PN.HEXB_1_15	.	GENE_ID=HEXB	Pool=2
chr5	74014689	74014821	PN.HEXB_1_16	.	GENE_ID=HEXB	Pool=1
chr5	74016174	74016395	PN.HEXB_1_17	.	GENE_ID=HEXB	Pool=2
chr5	74016393	74016605	PN.HEXB_1_18	.	GENE_ID=HEXB	Pool=1
chr5	74016805	74017019	PN.HEXB_1_19	.	GENE_ID=HEXB	Pool=2
chr5	74016967	74017191	PN.HEXB_1_20	.	GENE_ID=HEXB	Pool=1
chr5	77298693	77298911	PN.AP3B1_1_1	.	GENE_ID=AP3B1	Pool=1
chr5	77311042	77311264	PN.AP3B1_1_2	.	GENE_ID=AP3B1	Pool=2
chr5	77311212	77311422	PN.AP3B1_1_3	.	GENE_ID=AP3B1	Pool=1
chr5	77316469	77316675	PN.AP3B1_1_4	.	GENE_ID=AP3B1	Pool=2
chr5	77330121	77330343	PN.AP3B1_1_5	.	GENE_ID=AP3B1	Pool=1
chr5	77334752	77334960	PN.AP3B1_1_6	.	GENE_ID=AP3B1	Pool=2
chr5	77334948	77335161	PN.AP3B1_1_7	.	GENE_ID=AP3B1	Pool=1
chr5	77385139	77385336	PN.AP3B1_1_8	.	GENE_ID=AP3B1	Pool=2
chr5	77385245	77385465	PN.AP3B1_1_9	.	GENE_ID=AP3B1	Pool=1
chr5	77396666	77396877	PN.AP3B1_1_10	.	GENE_ID=AP3B1	Pool=2
chr5	77405912	77406134	PN.AP3B1_1_11	.	GENE_ID=AP3B1	Pool=1
chr5	77406069	77406290	PN.AP3B1_1_12	.	GENE_ID=AP3B1	Pool=2
chr5	77409388	77409610	PN.AP3B1_1_13	.	GENE_ID=AP3B1	Pool=1
chr5	77409598	77409779	PN.AP3B1_1_14	.	GENE_ID=AP3B1	Pool=2
chr5	77411881	77412092	PN.AP3B1_1_15	.	GENE_ID=AP3B1	Pool=1
chr5	77423821	77424032	PN.AP3B1_1_16	.	GENE_ID=AP3B1	Pool=2
chr5	77424894	77425110	PN.AP3B1_1_17	.	GENE_ID=AP3B1	Pool=1
chr5	77425058	77425237	PN.AP3B1_1_18	.	GENE_ID=AP3B1	Pool=2
chr5	77436820	77437040	PN.AP3B1_1_19	.	GENE_ID=AP3B1	Pool=1
chr5	77436995	77437206	PN.AP3B1_1_20	.	GENE_ID=AP3B1	Pool=2
chr5	77451978	77452159	PN.AP3B1_1_21	.	GENE_ID=AP3B1	Pool=1
chr5	77452145	77452339	PN.AP3B1_1_22	.	GENE_ID=AP3B1	Pool=2
chr5	77458494	77458713	PN.AP3B1_1_23	.	GENE_ID=AP3B1	Pool=1
chr5	77458691	77458886	PN.AP3B1_1_24	.	GENE_ID=AP3B1	Pool=2
chr5	77461400	77461588	PN.AP3B1_1_25	.	GENE_ID=AP3B1	Pool=1
chr5	77471385	77471592	PN.AP3B1_1_26	.	GENE_ID=AP3B1	Pool=2
chr5	77471480	77471698	PN.AP3B1_1_27	.	GENE_ID=AP3B1	Pool=1
chr5	77473112	77473310	PN.AP3B1_1_28	.	GENE_ID=AP3B1	Pool=2
chr5	77477266	77477485	PN.AP3B1_1_29	.	GENE_ID=AP3B1	Pool=1
chr5	77477474	77477677	PN.AP3B1_1_30	.	GENE_ID=AP3B1	Pool=2
chr5	77511736	77511891	PN.AP3B1_1_31	.	GENE_ID=AP3B1	Pool=1
chr5	77511880	77512104	PN.AP3B1_1_32	.	GENE_ID=AP3B1	Pool=2
chr5	77521249	77521468	PN.AP3B1_1_33	.	GENE_ID=AP3B1	Pool=1
chr5	77523014	77523240	PN.AP3B1_1_34	.	GENE_ID=AP3B1	Pool=2
chr5	77523226	77523412	PN.AP3B1_1_35	.	GENE_ID=AP3B1	Pool=1
chr5	77523932	77524111	PN.AP3B1_1_36	.	GENE_ID=AP3B1	Pool=2
chr5	77536644	77536826	PN.AP3B1_1_37	.	GENE_ID=AP3B1	Pool=1
chr5	77563314	77563515	PN.AP3B1_1_38	.	GENE_ID=AP3B1	Pool=2
chr5	77590084	77590273	PN.AP3B1_1_39	.	GENE_ID=AP3B1	Pool=1
chr5	77590272	77590474	PN.AP3B1_1_40	.	GENE_ID=AP3B1	Pool=2
chr5	78076106	78076331	PN.ARSB_1_1	.	GENE_ID=ARSB	Pool=1
chr5	78076319	78076518	PN.ARSB_1_2	.	GENE_ID=ARSB	Pool=2
chr5	78077616	78077836	PN.ARSB_1_3	.	GENE_ID=ARSB	Pool=1
chr5	78111798	78112006	PN.ARSB_1_4	.	GENE_ID=ARSB	Pool=2
chr5	78135113	78135320	PN.ARSB_1_5	.	GENE_ID=ARSB	Pool=1
chr5	78181348	78181540	PN.ARSB_1_6	.	GENE_ID=ARSB	Pool=2
chr5	78181523	78181704	PN.ARSB_1_7	.	GENE_ID=ARSB	Pool=1
chr5	78250992	78251206	PN.ARSB_1_8	.	GENE_ID=ARSB	Pool=2
chr5	78251194	78251378	PN.ARSB_1_9	.	GENE_ID=ARSB	Pool=1
chr5	78260168	78260349	PN.ARSB_1_10	.	GENE_ID=ARSB	Pool=2
chr5	78260337	78260520	PN.ARSB_1_11	.	GENE_ID=ARSB	Pool=1
chr5	78264627	78264854	PN.ARSB_1_12	.	GENE_ID=ARSB	Pool=2
chr5	78264842	78265059	PN.ARSB_1_13	.	GENE_ID=ARSB	Pool=1
chr5	78280697	78280921	PN.ARSB_1_14	.	GENE_ID=ARSB	Pool=2
chr5	78280915	78281113	PN.ARSB_1_15	.	GENE_ID=ARSB	Pool=1
chr5	150632707	150632925	PN.GM2A_1_1	.	GENE_ID=GM2A	Pool=1
chr5	150639248	150639372	PN.GM2A_1_2	.	GENE_ID=GM2A	Pool=2
chr5	150639300	150639528	PN.GM2A_1_3	.	GENE_ID=GM2A	Pool=1
chr5	150646231	150646348	PN.GM2A_1_4	.	GENE_ID=GM2A	Pool=2
chr5	150646348	150646524	PN.GM2A_1_5	.	GENE_ID=GM2A	Pool=1
chr5	150646803	150647018	PN.GM2A_1_6	.	GENE_ID=GM2A	Pool=2
chr5	150646955	150647160	PN.GM2A_1_7	.	GENE_ID=GM2A	Pool=1
chr5	150647144	150647322	PN.GM2A_1_8	.	GENE_ID=GM2A	Pool=2
chr6	15523157	15523379	PN.DTNBP1_6_1	.	GENE_ID=DTNBP1	Pool=2
chr6	15523303	15523491	PN.DTNBP1_6_2	.	GENE_ID=DTNBP1	Pool=1
chr6	15524543	15524772	PN.DTNBP1_6_3	.	GENE_ID=DTNBP1	Pool=2
chr6	15524761	15524950	PN.DTNBP1_6_4	.	GENE_ID=DTNBP1	Pool=1
chr6	15533382	15533610	PN.DTNBP1_6_5	.	GENE_ID=DTNBP1	Pool=2
chr6	15533495	15533680	PN.DTNBP1_6_6	.	GENE_ID=DTNBP1	Pool=1
chr6	15593138	15593360	PN.DTNBP1_6_7	.	GENE_ID=DTNBP1	Pool=2
chr6	15615471	15615660	PN.DTNBP1_6_8	.	GENE_ID=DTNBP1	Pool=1
chr6	15627519	15627741	PN.DTNBP1_6_9	.	GENE_ID=DTNBP1	Pool=2
chr6	15637890	15638112	PN.DTNBP1_6_10	.	GENE_ID=DTNBP1	Pool=1
chr6	15651398	15651609	PN.DTNBP1_6_11	.	GENE_ID=DTNBP1	Pool=2
chr6	15651544	15651756	PN.DTNBP1_6_12	.	GENE_ID=DTNBP1	Pool=1
chr6	15652227	15652348	PN.DTNBP1_6_13	.	GENE_ID=DTNBP1	Pool=2
chr6	15652314	15652462	PN.DTNBP1_6_14	.	GENE_ID=DTNBP1	Pool=1
chr6	15662908	15663033	PN.DTNBP1_6_15	.	GENE_ID=DTNBP1	Pool=2
chr6	15663023	15663203	PN.DTNBP1_6_16	.	GENE_ID=DTNBP1	Pool=1
chr6	31827435	31827651	PN.NEU1_1_1	.	GENE_ID=NEU1	Pool=2
chr6	31827639	31827839	PN.NEU1_1_2	.	GENE_ID=NEU1	Pool=1
chr6	31827827	31828022	PN.NEU1_1_3	.	GENE_ID=NEU1	Pool=2
chr6	31828010	31828205	PN.NEU1_1_4	.	GENE_ID=NEU1	Pool=1
chr6	31828198	31828419	PN.NEU1_1_5	.	GENE_ID=NEU1	Pool=2
chr6	31828887	31829102	PN.NEU1_1_6	.	GENE_ID=NEU1	Pool=1
chr6	31829065	31829290	PN.NEU1_1_7	.	GENE_ID=NEU1	Pool=2
chr6	31829619	31829830	PN.NEU1_1_8	.	GENE_ID=NEU1	Pool=1
chr6	31829791	31829980	PN.NEU1_1_9	.	GENE_ID=NEU1	Pool=2
chr6	31830307	31830447	PN.NEU1_1_10	.	GENE_ID=NEU1	Pool=1
chr6	31830391	31830594	PN.NEU1_1_11	.	GENE_ID=NEU1	Pool=2
chr6	74304601	74304823	PN.SLC17A5_1_1	.	GENE_ID=SLC17A5	Pool=2
chr6	74304822	74304998	PN.SLC17A5_1_2	.	GENE_ID=SLC17A5	Pool=1
chr6	74310030	74310202	PN.SLC17A5_1_3	.	GENE_ID=SLC17A5	Pool=2
chr6	74320069	74320148	PN.SLC17A5_1_4	.	GENE_ID=SLC17A5	Pool=1
chr6	74320139	74320342	PN.SLC17A5_1_5	.	GENE_ID=SLC17A5	Pool=2
chr6	74324833	74325040	PN.SLC17A5_1_6	.	GENE_ID=SLC17A5	Pool=1
chr6	74325029	74325213	PN.SLC17A5_1_7	.	GENE_ID=SLC17A5	Pool=2
chr6	74331434	74331629	PN.SLC17A5_1_8	.	GENE_ID=SLC17A5	Pool=1
chr6	74331549	74331742	PN.SLC17A5_1_9	.	GENE_ID=SLC17A5	Pool=2
chr6	74344970	74345173	PN.SLC17A5_1_10	.	GENE_ID=SLC17A5	Pool=1
chr6	74345169	74345292	PN.SLC17A5_1_11	.	GENE_ID=SLC17A5	Pool=2
chr6	74346261	74346486	PN.SLC17A5_1_12	.	GENE_ID=SLC17A5	Pool=1
chr6	74348092	74348297	PN.SLC17A5_1_13	.	GENE_ID=SLC17A5	Pool=2
chr6	74351234	74351460	PN.SLC17A5_1_14	.	GENE_ID=SLC17A5	Pool=1
chr6	74351458	74351672	PN.SLC17A5_1_15	.	GENE_ID=SLC17A5	Pool=2
chr6	74353922	74354145	PN.SLC17A5_1_16	.	GENE_ID=SLC17A5	Pool=1
chr6	74354145	74354319	PN.SLC17A5_1_17	.	GENE_ID=SLC17A5	Pool=2
chr6	74354269	74354462	PN.SLC17A5_1_18	.	GENE_ID=SLC17A5	Pool=1
chr6	74363387	74363592	PN.SLC17A5_1_19	.	GENE_ID=SLC17A5	Pool=2
chr6	74363579	74363791	PN.SLC17A5_1_20	.	GENE_ID=SLC17A5	Pool=1
chr7	65425873	65426107	PN.GUSB_1_1	.	GENE_ID=GUSB	Pool=1
chr7	65429253	65429468	PN.GUSB_1_2	.	GENE_ID=GUSB	Pool=2
chr7	65432690	65432920	PN.GUSB_1_3	.	GENE_ID=GUSB	Pool=1
chr7	65435175	65435373	PN.GUSB_1_4	.	GENE_ID=GUSB	Pool=2
chr7	65439171	65439398	PN.GUSB_1_5	.	GENE_ID=GUSB	Pool=1
chr7	65439379	65439584	PN.GUSB_1_6	.	GENE_ID=GUSB	Pool=2
chr7	65439468	65439697	PN.GUSB_1_7	.	GENE_ID=GUSB	Pool=1
chr7	65439794	65440001	PN.GUSB_1_8	.	GENE_ID=GUSB	Pool=2
chr7	65439976	65440164	PN.GUSB_1_9	.	GENE_ID=GUSB	Pool=1
chr7	65440985	65441198	PN.GUSB_1_10	.	GENE_ID=GUSB	Pool=2
chr7	65444287	65444511	PN.GUSB_1_11	.	GENE_ID=GUSB	Pool=1
chr7	65444499	65444721	PN.GUSB_1_12	.	GENE_ID=GUSB	Pool=2
chr7	65444718	65444943	PN.GUSB_1_13	.	GENE_ID=GUSB	Pool=1
chr7	65445075	65445298	PN.GUSB_2_1	.	GENE_ID=GUSB	Pool=2
chr7	65445224	65445391	PN.GUSB_1_15	.	GENE_ID=GUSB	Pool=1
chr7	65445358	65445589	PN.GUSB_1_16	.	GENE_ID=GUSB	Pool=2
chr7	65446843	65447006	PN.GUSB_2_2	.	GENE_ID=GUSB	Pool=1
chr7	65446997	65447195	PN.GUSB_1_18	.	GENE_ID=GUSB	Pool=2
chr7	66093988	66094188	PN.KCTD7_1_1	.	GENE_ID=KCTD7	Pool=2
chr7	66094135	66094362	PN.KCTD7_1_2	.	GENE_ID=KCTD7	Pool=1
chr7	66098229	66098454	PN.KCTD7_1_3	.	GENE_ID=KCTD7	Pool=2
chr7	66098287	66098511	PN.KCTD7_1_4	.	GENE_ID=KCTD7	Pool=1
chr7	66103168	66103383	PN.KCTD7_1_5	.	GENE_ID=KCTD7	Pool=2
chr7	66103252	66103475	PN.KCTD7_1_6	.	GENE_ID=KCTD7	Pool=1
chr7	66103613	66103836	PN.KCTD7_1_7	.	GENE_ID=KCTD7	Pool=2
chr7	66103819	66104026	PN.KCTD7_1_8	.	GENE_ID=KCTD7	Pool=1
chr7	66103963	66104188	PN.KCTD7_1_9	.	GENE_ID=KCTD7	Pool=2
chr7	66104175	66104361	PN.KCTD7_1_10	.	GENE_ID=KCTD7	Pool=1
chr7	66105266	66105490	PN.KCTD7_1_11	.	GENE_ID=KCTD7	Pool=2
chr8	1719145	1719364	PN.CLN8_1_1	.	GENE_ID=CLN8	Pool=2
chr8	1719352	1719564	PN.CLN8_1_2	.	GENE_ID=CLN8	Pool=1
chr8	1719563	1719789	PN.CLN8_1_3	.	GENE_ID=CLN8	Pool=2
chr8	1728388	1728608	PN.CLN8_1_4	.	GENE_ID=CLN8	Pool=1
chr8	1728554	1728763	PN.CLN8_1_5	.	GENE_ID=CLN8	Pool=2
chr8	17914969	17915157	PN.ASAH1_6_1	.	GENE_ID=ASAH1	Pool=1
chr8	17916260	17916480	PN.ASAH1_6_2	.	GENE_ID=ASAH1	Pool=2
chr8	17916789	17916970	PN.ASAH1_6_3	.	GENE_ID=ASAH1	Pool=1
chr8	17916943	17917167	PN.ASAH1_6_4	.	GENE_ID=ASAH1	Pool=2
chr8	17917154	17917385	PN.ASAH1_6_5	.	GENE_ID=ASAH1	Pool=1
chr8	17918808	17919005	PN.ASAH1_6_6	.	GENE_ID=ASAH1	Pool=2
chr8	17919099	17919328	PN.ASAH1_6_7	.	GENE_ID=ASAH1	Pool=1
chr8	17919747	17919977	PN.ASAH1_6_8	.	GENE_ID=ASAH1	Pool=2
chr8	17920483	17920737	PN.ASAH1_6_9	.	GENE_ID=ASAH1	Pool=1
chr8	17920684	17920934	PN.ASAH1_6_10	.	GENE_ID=ASAH1	Pool=2
chr8	17921876	17922075	PN.ASAH1_6_11	.	GENE_ID=ASAH1	Pool=1
chr8	17924669	17924798	PN.ASAH1_6_12	.	GENE_ID=ASAH1	Pool=2
chr8	17924764	17924891	PN.ASAH1_6_13	.	GENE_ID=ASAH1	Pool=1
chr8	17927208	17927433	PN.ASAH1_6_14	.	GENE_ID=ASAH1	Pool=2
chr8	17928634	17928889	PN.ASAH1_6_15	.	GENE_ID=ASAH1	Pool=1
chr8	17928810	17928999	PN.ASAH1_6_16	.	GENE_ID=ASAH1	Pool=2
chr8	17930683	17930904	PN.ASAH1_6_17	.	GENE_ID=ASAH1	Pool=1
chr8	17932899	17933116	PN.ASAH1_6_18	.	GENE_ID=ASAH1	Pool=2
chr8	17933086	17933308	PN.ASAH1_6_19	.	GENE_ID=ASAH1	Pool=1
chr8	17941406	17941594	PN.ASAH1_6_20	.	GENE_ID=ASAH1	Pool=2
chr8	17942016	17942243	PN.ASAH1_6_21	.	GENE_ID=ASAH1	Pool=1
chr8	17942232	17942448	PN.ASAH1_6_22	.	GENE_ID=ASAH1	Pool=2
chr8	42995536	42995793	PN.HGSNAT_1_1	.	GENE_ID=HGSNAT	Pool=2
chr8	43002040	43002258	PN.HGSNAT_1_2	.	GENE_ID=HGSNAT	Pool=1
chr8	43013672	43013885	PN.HGSNAT_1_3	.	GENE_ID=HGSNAT	Pool=2
chr8	43014020	43014194	PN.HGSNAT_1_4	.	GENE_ID=HGSNAT	Pool=1
chr8	43016501	43016724	PN.HGSNAT_1_5	.	GENE_ID=HGSNAT	Pool=2
chr8	43024132	43024340	PN.HGSNAT_1_6	.	GENE_ID=HGSNAT	Pool=1
chr8	43024327	43024496	PN.HGSNAT_1_7	.	GENE_ID=HGSNAT	Pool=2
chr8	43025691	43025899	PN.HGSNAT_1_8	.	GENE_ID=HGSNAT	Pool=1
chr8	43027387	43027610	PN.HGSNAT_1_9	.	GENE_ID=HGSNAT	Pool=2
chr8	43028771	43028974	PN.HGSNAT_1_10	.	GENE_ID=HGSNAT	Pool=1
chr8	43033083	43033304	PN.HGSNAT_1_11	.	GENE_ID=HGSNAT	Pool=2
chr8	43033257	43033434	PN.HGSNAT_1_12	.	GENE_ID=HGSNAT	Pool=1
chr8	43037232	43037454	PN.HGSNAT_1_13	.	GENE_ID=HGSNAT	Pool=2
chr8	43046566	43046790	PN.HGSNAT_1_14	.	GENE_ID=HGSNAT	Pool=1
chr8	43047427	43047593	PN.HGSNAT_1_15	.	GENE_ID=HGSNAT	Pool=2
chr8	43048850	43049071	PN.HGSNAT_1_16	.	GENE_ID=HGSNAT	Pool=1
chr8	43052067	43052275	PN.HGSNAT_1_17	.	GENE_ID=HGSNAT	Pool=2
chr8	43052717	43052916	PN.HGSNAT_1_18	.	GENE_ID=HGSNAT	Pool=1
chr8	43052904	43053102	PN.HGSNAT_1_19	.	GENE_ID=HGSNAT	Pool=2
chr8	43054513	43054735	PN.HGSNAT_1_20	.	GENE_ID=HGSNAT	Pool=1
chr10	73577114	73577315	PN.PSAP_1_1	.	GENE_ID=PSAP	Pool=1
chr10	73578320	73578528	PN.PSAP_1_2	.	GENE_ID=PSAP	Pool=2
chr10	73578576	73578795	PN.PSAP_1_3	.	GENE_ID=PSAP	Pool=1
chr10	73578763	73578952	PN.PSAP_1_4	.	GENE_ID=PSAP	Pool=2
chr10	73579150	73579377	PN.PSAP_1_5	.	GENE_ID=PSAP	Pool=1
chr10	73579365	73579600	PN.PSAP_1_6	.	GENE_ID=PSAP	Pool=2
chr10	73579588	73579788	PN.PSAP_1_7	.	GENE_ID=PSAP	Pool=1
chr10	73579932	73580162	PN.PSAP_1_8	.	GENE_ID=PSAP	Pool=2
chr10	73581399	73581625	PN.PSAP_1_9	.	GENE_ID=PSAP	Pool=1
chr10	73581622	73581807	PN.PSAP_1_10	.	GENE_ID=PSAP	Pool=2
chr10	73582338	73582559	PN.PSAP_1_11	.	GENE_ID=PSAP	Pool=1
chr10	73585483	73585698	PN.PSAP_1_12	.	GENE_ID=PSAP	Pool=2
chr10	73587708	73587933	PN.PSAP_1_13	.	GENE_ID=PSAP	Pool=1
chr10	73587933	73588087	PN.PSAP_1_14	.	GENE_ID=PSAP	Pool=2
chr10	73588547	73588774	PN.PSAP_1_15	.	GENE_ID=PSAP	Pool=1
chr10	73588742	73588966	PN.PSAP_1_16	.	GENE_ID=PSAP	Pool=2
chr10	73590827	73591055	PN.PSAP_1_17	.	GENE_ID=PSAP	Pool=1
chr10	73591528	73591751	PN.PSAP_1_18	.	GENE_ID=PSAP	Pool=2
chr10	73594059	73594284	PN.PSAP_1_19	.	GENE_ID=PSAP	Pool=1
chr10	73594274	73594472	PN.PSAP_1_20	.	GENE_ID=PSAP	Pool=2
chr10	73610901	73611118	PN.PSAP_1_21	.	GENE_ID=PSAP	Pool=1
chr10	90974455	90974683	PN.LIPA_1_1	.	GENE_ID=LIPA	Pool=2
chr10	90974663	90974871	PN.LIPA_1_2	.	GENE_ID=LIPA	Pool=1
chr10	90975586	90975807	PN.LIPA_1_3	.	GENE_ID=LIPA	Pool=2
chr10	90982195	90982414	PN.LIPA_1_4	.	GENE_ID=LIPA	Pool=1
chr10	90983377	90983602	PN.LIPA_1_5	.	GENE_ID=LIPA	Pool=2
chr10	90983491	90983633	PN.LIPA_1_6	.	GENE_ID=LIPA	Pool=1
chr10	90984784	90985004	PN.LIPA_1_7	.	GENE_ID=LIPA	Pool=2
chr10	90984989	90985209	PN.LIPA_1_8	.	GENE_ID=LIPA	Pool=1
chr10	90986503	90986668	PN.LIPA_1_9	.	GENE_ID=LIPA	Pool=2
chr10	90986668	90986802	PN.LIPA_1_10	.	GENE_ID=LIPA	Pool=1
chr10	90987845	90988032	PN.LIPA_1_11	.	GENE_ID=LIPA	Pool=2
chr10	90988020	90988188	PN.LIPA_1_12	.	GENE_ID=LIPA	Pool=1
chr10	91005396	91005615	PN.LIPA_1_13	.	GENE_ID=LIPA	Pool=2
chr10	91007249	91007472	PN.LIPA_1_14	.	GENE_ID=LIPA	Pool=1
chr10	100177254	100177489	PN.HPS1_1_1	.	GENE_ID=HPS1	Pool=1
chr10	100177470	100177633	PN.HPS1_1_2	.	GENE_ID=HPS1	Pool=2
chr10	100177763	100177990	PN.HPS1_1_3	.	GENE_ID=HPS1	Pool=1
chr10	100177983	100178220	PN.HPS1_1_4	.	GENE_ID=HPS1	Pool=2
chr10	100179753	100179980	PN.HPS1_1_5	.	GENE_ID=HPS1	Pool=1
chr10	100182082	100182257	PN.HPS1_1_6	.	GENE_ID=HPS1	Pool=2
chr10	100182248	100182473	PN.HPS1_1_7	.	GENE_ID=HPS1	Pool=1
chr10	100183195	100183407	PN.HPS1_1_8	.	GENE_ID=HPS1	Pool=2
chr10	100183394	100183616	PN.HPS1_1_9	.	GENE_ID=HPS1	Pool=1
chr10	100183603	100183787	PN.HPS1_1_10	.	GENE_ID=HPS1	Pool=2
chr10	100183992	100184194	PN.HPS1_1_11	.	GENE_ID=HPS1	Pool=1
chr10	100185241	100185430	PN.HPS1_1_12	.	GENE_ID=HPS1	Pool=2
chr10	100185418	100185619	PN.HPS1_1_13	.	GENE_ID=HPS1	Pool=1
chr10	100185599	100185793	PN.HPS1_1_14	.	GENE_ID=HPS1	Pool=2
chr10	100186885	100187076	PN.HPS1_1_15	.	GENE_ID=HPS1	Pool=1
chr10	100189234	100189457	PN.HPS1_1_16	.	GENE_ID=HPS1	Pool=2
chr10	100189491	100189717	PN.HPS1_1_17	.	GENE_ID=HPS1	Pool=1
chr10	100190295	100190487	PN.HPS1_1_18	.	GENE_ID=HPS1	Pool=2
chr10	100190831	100191061	PN.HPS1_1_19	.	GENE_ID=HPS1	Pool=1
chr10	100190899	100191115	PN.HPS1_1_20	.	GENE_ID=HPS1	Pool=2
chr10	100193710	100193902	PN.HPS1_1_21	.	GENE_ID=HPS1	Pool=1
chr10	100194949	100195160	PN.HPS1_1_22	.	GENE_ID=HPS1	Pool=2
chr10	100195155	100195347	PN.HPS1_1_23	.	GENE_ID=HPS1	Pool=1
chr10	100195335	100195537	PN.HPS1_1_24	.	GENE_ID=HPS1	Pool=2
chr10	100195399	100195617	PN.HPS1_1_25	.	GENE_ID=HPS1	Pool=1
chr10	100202845	100203048	PN.HPS1_1_26	.	GENE_ID=HPS1	Pool=2
chr10	103825135	103825353	PN.HPS6_1_1	.	GENE_ID=HPS6	Pool=1
chr10	103825342	103825576	PN.HPS6_1_2	.	GENE_ID=HPS6	Pool=2
chr10	103825526	103825722	PN.HPS6_1_3	.	GENE_ID=HPS6	Pool=1
chr10	103825716	103825927	PN.HPS6_1_4	.	GENE_ID=HPS6	Pool=2
chr10	103825915	103826102	PN.HPS6_1_5	.	GENE_ID=HPS6	Pool=1
chr10	103826087	103826269	PN.HPS6_1_6	.	GENE_ID=HPS6	Pool=2
chr10	103826244	103826430	PN.HPS6_1_7	.	GENE_ID=HPS6	Pool=1
chr10	103826420	103826655	PN.HPS6_1_8	.	GENE_ID=HPS6	Pool=2
chr10	103826629	103826754	PN.HPS6_1_9	.	GENE_ID=HPS6	Pool=1
chr10	103826740	103826922	PN.HPS6_1_10	.	GENE_ID=HPS6	Pool=2
chr10	103826900	103827127	PN.HPS6_1_11	.	GENE_ID=HPS6	Pool=1
chr10	103827116	103827224	PN.HPS6_1_12	.	GENE_ID=HPS6	Pool=2
chr10	103827182	103827358	PN.HPS6_1_13	.	GENE_ID=HPS6	Pool=1
chr10	103827357	103827571	PN.HPS6_1_14	.	GENE_ID=HPS6	Pool=2
chr10	103827563	103827639	PN.HPS6_1_15	.	GENE_ID=HPS6	Pool=1
chr11	1774707	1774914	PN.CTSD_6_1	.	GENE_ID=CTSD	Pool=1
chr11	1774864	1775099	PN.CTSD_6_2	.	GENE_ID=CTSD	Pool=2
chr11	1775088	1775308	PN.CTSD_6_3	.	GENE_ID=CTSD	Pool=1
chr11	1775280	1775504	PN.CTSD_6_4	.	GENE_ID=CTSD	Pool=2
chr11	1776010	1776246	PN.CTSD_6_5	.	GENE_ID=CTSD	Pool=1
chr11	1776211	1776306	PN.CTSD_6_6	.	GENE_ID=CTSD	Pool=2
chr11	1778364	1778599	PN.CTSD_6_7	.	GENE_ID=CTSD	Pool=1
chr11	1778593	1778828	PN.CTSD_6_8	.	GENE_ID=CTSD	Pool=2
chr11	1780111	1780345	PN.CTSD_6_9	.	GENE_ID=CTSD	Pool=1
chr11	1780675	1780887	PN.CTSD_6_10	.	GENE_ID=CTSD	Pool=2
chr11	1780826	1781062	PN.CTSD_6_11	.	GENE_ID=CTSD	Pool=1
chr11	1782382	1782616	PN.CTSD_6_12	.	GENE_ID=CTSD	Pool=2
chr11	1782559	1782790	PN.CTSD_6_13	.	GENE_ID=CTSD	Pool=1
chr11	1784866	1785107	PN.CTSD_6_14	.	GENE_ID=CTSD	Pool=2
chr11	1785089	1785320	PN.CTSD_6_15	.	GENE_ID=CTSD	Pool=1
chr11	6411823	6412062	PN.SMPD1_1_1	.	GENE_ID=SMPD1	Pool=2
chr11	6412052	6412225	PN.SMPD1_1_2	.	GENE_ID=SMPD1	Pool=1
chr11	6412469	6412695	PN.SMPD1_1_3	.	GENE_ID=SMPD1	Pool=2
chr11	6412683	6412821	PN.SMPD1_1_4	.	GENE_ID=SMPD1	Pool=1
chr11	6412810	6413041	PN.SMPD1_1_5	.	GENE_ID=SMPD1	Pool=2
chr11	6413030	6413229	PN.SMPD1_1_6	.	GENE_ID=SMPD1	Pool=1
chr11	6413218	6413410	PN.SMPD1_1_7	.	GENE_ID=SMPD1	Pool=2
chr11	6414298	6414520	PN.SMPD1_1_8	.	GENE_ID=SMPD1	Pool=1
chr11	6414509	6414690	PN.SMPD1_1_9	.	GENE_ID=SMPD1	Pool=2
chr11	6414760	6414972	PN.SMPD1_1_10	.	GENE_ID=SMPD1	Pool=1
chr11	6415082	6415314	PN.SMPD1_1_11	.	GENE_ID=SMPD1	Pool=2
chr11	6415261	6415482	PN.SMPD1_1_12	.	GENE_ID=SMPD1	Pool=1
chr11	6415462	6415639	PN.SMPD1_1_13	.	GENE_ID=SMPD1	Pool=2
chr11	6415627	6415849	PN.SMPD1_1_14	.	GENE_ID=SMPD1	Pool=1
chr11	18301357	18301564	PN.HPS5_1_1	.	GENE_ID=HPS5	Pool=1
chr11	18303394	18303617	PN.HPS5_1_2	.	GENE_ID=HPS5	Pool=2
chr11	18303593	18303818	PN.HPS5_1_3	.	GENE_ID=HPS5	Pool=1
chr11	18305299	18305485	PN.HPS5_1_4	.	GENE_ID=HPS5	Pool=2
chr11	18306810	18306982	PN.HPS5_1_5	.	GENE_ID=HPS5	Pool=1
chr11	18306903	18307108	PN.HPS5_1_6	.	GENE_ID=HPS5	Pool=2
chr11	18308062	18308285	PN.HPS5_1_7	.	GENE_ID=HPS5	Pool=1
chr11	18308996	18309218	PN.HPS5_1_8	.	GENE_ID=HPS5	Pool=2
chr11	18309206	18309428	PN.HPS5_1_9	.	GENE_ID=HPS5	Pool=1
chr11	18309422	18309643	PN.HPS5_1_10	.	GENE_ID=HPS5	Pool=2
chr11	18312877	18313056	PN.HPS5_1_11	.	GENE_ID=HPS5	Pool=1
chr11	18313044	18313239	PN.HPS5_1_12	.	GENE_ID=HPS5	Pool=2
chr11	18313227	18313455	PN.HPS5_1_13	.	GENE_ID=HPS5	Pool=1
chr11	18313443	18313641	PN.HPS5_1_14	.	GENE_ID=HPS5	Pool=2
chr11	18314409	18314553	PN.HPS5_1_15	.	GENE_ID=HPS5	Pool=1
chr11	18316517	18316687	PN.HPS5_1_16	.	GENE_ID=HPS5	Pool=2
chr11	18316659	18316833	PN.HPS5_1_17	.	GENE_ID=HPS5	Pool=1
chr11	18317498	18317702	PN.HPS5_1_18	.	GENE_ID=HPS5	Pool=2
chr11	18318229	18318439	PN.HPS5_1_19	.	GENE_ID=HPS5	Pool=1
chr11	18318427	18318595	PN.HPS5_1_20	.	GENE_ID=HPS5	Pool=2
chr11	18319062	18319279	PN.HPS5_1_21	.	GENE_ID=HPS5	Pool=1
chr11	18319126	18319326	PN.HPS5_1_22	.	GENE_ID=HPS5	Pool=2
chr11	18320178	18320400	PN.HPS5_1_23	.	GENE_ID=HPS5	Pool=1
chr11	18320388	18320602	PN.HPS5_1_24	.	GENE_ID=HPS5	Pool=2
chr11	18322295	18322480	PN.HPS5_1_25	.	GENE_ID=HPS5	Pool=1
chr11	18322398	18322618	PN.HPS5_1_26	.	GENE_ID=HPS5	Pool=2
chr11	18326807	18326983	PN.HPS5_1_27	.	GENE_ID=HPS5	Pool=1
chr11	18326968	18327146	PN.HPS5_1_28	.	GENE_ID=HPS5	Pool=2
chr11	18327599	18327790	PN.HPS5_1_29	.	GENE_ID=HPS5	Pool=1
chr11	18327778	18327953	PN.HPS5_1_30	.	GENE_ID=HPS5	Pool=2
chr11	18330446	18330664	PN.HPS5_1_31	.	GENE_ID=HPS5	Pool=1
chr11	18332249	18332459	PN.HPS5_1_32	.	GENE_ID=HPS5	Pool=2
chr11	18332459	18332683	PN.HPS5_1_33	.	GENE_ID=HPS5	Pool=1
chr11	18332847	18333107	PN.HPS5_1_34	.	GENE_ID=HPS5	Pool=2
chr11	18333429	18333603	PN.HPS5_1_35	.	GENE_ID=HPS5	Pool=1
chr11	18339234	18339442	PN.HPS5_1_36	.	GENE_ID=HPS5	Pool=2
chr11	66331291	66331463	PN.CTSF_1_1	.	GENE_ID=CTSF	Pool=1
chr11	66331384	66331582	PN.CTSF_1_2	.	GENE_ID=CTSF	Pool=2
chr11	66331566	66331755	PN.CTSF_1_3	.	GENE_ID=CTSF	Pool=1
chr11	66331937	66332168	PN.CTSF_1_4	.	GENE_ID=CTSF	Pool=2
chr11	66332161	66332380	PN.CTSF_1_5	.	GENE_ID=CTSF	Pool=1
chr11	66332368	66332551	PN.CTSF_1_6	.	GENE_ID=CTSF	Pool=2
chr11	66333108	66333332	PN.CTSF_1_7	.	GENE_ID=CTSF	Pool=1
chr11	66333320	66333518	PN.CTSF_1_8	.	GENE_ID=CTSF	Pool=2
chr11	66333506	66333734	PN.CTSF_1_9	.	GENE_ID=CTSF	Pool=1
chr11	66333721	66333913	PN.CTSF_1_10	.	GENE_ID=CTSF	Pool=2
chr11	66334592	66334776	PN.CTSF_1_11	.	GENE_ID=CTSF	Pool=1
chr11	66334764	66334970	PN.CTSF_1_12	.	GENE_ID=CTSF	Pool=2
chr11	66334958	66335167	PN.CTSF_1_13	.	GENE_ID=CTSF	Pool=1
chr11	66335401	66335634	PN.CTSF_1_14	.	GENE_ID=CTSF	Pool=2
chr11	66335697	66335930	PN.CTSF_1_15	.	GENE_ID=CTSF	Pool=1
chr11	66335824	66336034	PN.CTSF_1_16	.	GENE_ID=CTSF	Pool=2
chr12	65110465	65110683	PN.GNS_1_1	.	GENE_ID=GNS	Pool=2
chr12	65113760	65113970	PN.GNS_1_2	.	GENE_ID=GNS	Pool=1
chr12	65115315	65115547	PN.GNS_1_3	.	GENE_ID=GNS	Pool=2
chr12	65116728	65116951	PN.GNS_1_4	.	GENE_ID=GNS	Pool=1
chr12	65122688	65122884	PN.GNS_1_5	.	GENE_ID=GNS	Pool=2
chr12	65130726	65130946	PN.GNS_1_6	.	GENE_ID=GNS	Pool=1
chr12	65133111	65133322	PN.GNS_1_7	.	GENE_ID=GNS	Pool=2
chr12	65134295	65134505	PN.GNS_1_8	.	GENE_ID=GNS	Pool=1
chr12	65136748	65136979	PN.GNS_1_9	.	GENE_ID=GNS	Pool=2
chr12	65136935	65137098	PN.GNS_1_10	.	GENE_ID=GNS	Pool=1
chr12	65138536	65138756	PN.GNS_1_11	.	GENE_ID=GNS	Pool=2
chr12	65139325	65139543	PN.GNS_1_12	.	GENE_ID=GNS	Pool=1
chr12	65141372	65141554	PN.GNS_1_13	.	GENE_ID=GNS	Pool=2
chr12	65141542	65141714	PN.GNS_1_14	.	GENE_ID=GNS	Pool=1
chr12	65146413	65146626	PN.GNS_1_15	.	GENE_ID=GNS	Pool=2
chr12	65152653	65152888	PN.GNS_2_1	.	GENE_ID=GNS	Pool=1
chr12	65152878	65153117	PN.GNS_1_17	.	GENE_ID=GNS	Pool=2
chr12	102140849	102141073	PN.GNPTAB_1_1	.	GENE_ID=GNPTAB	Pool=2
chr12	102142860	102143062	PN.GNPTAB_1_2	.	GENE_ID=GNPTAB	Pool=1
chr12	102147117	102147329	PN.GNPTAB_1_3	.	GENE_ID=GNPTAB	Pool=2
chr12	102150947	102151172	PN.GNPTAB_1_4	.	GENE_ID=GNPTAB	Pool=1
chr12	102151313	102151471	PN.GNPTAB_1_5	.	GENE_ID=GNPTAB	Pool=2
chr12	102153726	102153953	PN.GNPTAB_1_6	.	GENE_ID=GNPTAB	Pool=1
chr12	102154873	102155086	PN.GNPTAB_1_7	.	GENE_ID=GNPTAB	Pool=2
chr12	102155078	102155303	PN.GNPTAB_1_8	.	GENE_ID=GNPTAB	Pool=1
chr12	102155134	102155358	PN.GNPTAB_1_9	.	GENE_ID=GNPTAB	Pool=2
chr12	102155347	102155558	PN.GNPTAB_1_10	.	GENE_ID=GNPTAB	Pool=1
chr12	102157951	102158136	PN.GNPTAB_1_11	.	GENE_ID=GNPTAB	Pool=2
chr12	102158124	102158316	PN.GNPTAB_1_12	.	GENE_ID=GNPTAB	Pool=1
chr12	102158304	102158527	PN.GNPTAB_1_13	.	GENE_ID=GNPTAB	Pool=2
chr12	102158515	102158732	PN.GNPTAB_1_14	.	GENE_ID=GNPTAB	Pool=1
chr12	102158720	102158943	PN.GNPTAB_1_15	.	GENE_ID=GNPTAB	Pool=2
chr12	102158929	102159147	PN.GNPTAB_1_16	.	GENE_ID=GNPTAB	Pool=1
chr12	102159756	102159947	PN.GNPTAB_1_17	.	GENE_ID=GNPTAB	Pool=2
chr12	102159882	102160078	PN.GNPTAB_1_18	.	GENE_ID=GNPTAB	Pool=1
chr12	102161750	102161949	PN.GNPTAB_1_19	.	GENE_ID=GNPTAB	Pool=2
chr12	102163769	102163992	PN.GNPTAB_1_20	.	GENE_ID=GNPTAB	Pool=1
chr12	102164162	102164374	PN.GNPTAB_1_21	.	GENE_ID=GNPTAB	Pool=2
chr12	102164751	102164958	PN.GNPTAB_1_22	.	GENE_ID=GNPTAB	Pool=1
chr12	102173880	102174105	PN.GNPTAB_1_23	.	GENE_ID=GNPTAB	Pool=2
chr12	102174162	102174383	PN.GNPTAB_1_24	.	GENE_ID=GNPTAB	Pool=1
chr12	102174357	102174533	PN.GNPTAB_1_25	.	GENE_ID=GNPTAB	Pool=2
chr12	102179634	102179856	PN.GNPTAB_1_26	.	GENE_ID=GNPTAB	Pool=1
chr12	102179841	102180026	PN.GNPTAB_1_27	.	GENE_ID=GNPTAB	Pool=2
chr12	102182294	102182399	PN.GNPTAB_1_28	.	GENE_ID=GNPTAB	Pool=1
chr12	102183673	102183894	PN.GNPTAB_1_29	.	GENE_ID=GNPTAB	Pool=2
chr12	102190424	102190624	PN.GNPTAB_1_30	.	GENE_ID=GNPTAB	Pool=1
chr12	102224302	102224517	PN.GNPTAB_2_1	.	GENE_ID=GNPTAB	Pool=2
chr13	77566056	77566240	PN.CLN5_1_1	.	GENE_ID=CLN5	Pool=1
chr13	77566206	77566445	PN.CLN5_1_2	.	GENE_ID=CLN5	Pool=2
chr13	77569120	77569295	PN.CLN5_1_3	.	GENE_ID=CLN5	Pool=1
chr13	77569220	77569428	PN.CLN5_1_4	.	GENE_ID=CLN5	Pool=2
chr13	77569979	77570106	PN.CLN5_1_5	.	GENE_ID=CLN5	Pool=1
chr13	77570068	77570287	PN.CLN5_1_6	.	GENE_ID=CLN5	Pool=2
chr13	77574565	77574720	PN.CLN5_1_7	.	GENE_ID=CLN5	Pool=1
chr13	77574720	77574945	PN.CLN5_1_8	.	GENE_ID=CLN5	Pool=2
chr13	77574943	77575160	PN.CLN5_1_9	.	GENE_ID=CLN5	Pool=1
chr14	74946886	74947115	PN.NPC2_1_1	.	GENE_ID=NPC2	Pool=1
chr14	74947366	74947553	PN.NPC2_1_2	.	GENE_ID=NPC2	Pool=2
chr14	74951083	74951303	PN.NPC2_1_3	.	GENE_ID=NPC2	Pool=1
chr14	74952980	74953170	PN.NPC2_1_4	.	GENE_ID=NPC2	Pool=2
chr14	74959781	74959988	PN.NPC2_1_5	.	GENE_ID=NPC2	Pool=1
chr14	88401070	88401290	PN.GALC_1_1	.	GENE_ID=GALC	Pool=1
chr14	88406184	88406404	PN.GALC_1_2	.	GENE_ID=GALC	Pool=2
chr14	88407712	88407927	PN.GALC_1_3	.	GENE_ID=GALC	Pool=1
chr14	88411884	88412105	PN.GALC_1_4	.	GENE_ID=GALC	Pool=2
chr14	88414028	88414250	PN.GALC_1_5	.	GENE_ID=GALC	Pool=1
chr14	88416141	88416328	PN.GALC_1_6	.	GENE_ID=GALC	Pool=2
chr14	88416950	88417119	PN.GALC_1_7	.	GENE_ID=GALC	Pool=1
chr14	88429622	88429866	PN.GALC_1_8	.	GENE_ID=GALC	Pool=2
chr14	88431828	88431993	PN.GALC_1_9	.	GENE_ID=GALC	Pool=1
chr14	88434597	88434804	PN.GALC_1_10	.	GENE_ID=GALC	Pool=2
chr14	88434750	88434863	PN.GALC_1_11	.	GENE_ID=GALC	Pool=1
chr14	88442566	88442750	PN.GALC_1_12	.	GENE_ID=GALC	Pool=2
chr14	88442735	88442912	PN.GALC_1_13	.	GENE_ID=GALC	Pool=1
chr14	88448483	88448654	PN.GALC_1_14	.	GENE_ID=GALC	Pool=2
chr14	88450634	88450860	PN.GALC_1_15	.	GENE_ID=GALC	Pool=1
chr14	88450801	88450904	PN.GALC_1_16	.	GENE_ID=GALC	Pool=2
chr14	88452772	88452993	PN.GALC_1_17	.	GENE_ID=GALC	Pool=1
chr14	88454421	88454620	PN.GALC_1_18	.	GENE_ID=GALC	Pool=2
chr14	88454772	88454940	PN.GALC_1_19	.	GENE_ID=GALC	Pool=1
chr14	88459134	88459364	PN.GALC_1_20	.	GENE_ID=GALC	Pool=2
chr14	88459348	88459559	PN.GALC_1_21	.	GENE_ID=GALC	Pool=1
chr14	88459694	88459881	PN.GALC_1_22	.	GENE_ID=GALC	Pool=2
chr15	45879552	45879784	PN.BLOC1S6_1_1	.	GENE_ID=BLOC1S6	Pool=1
chr15	45879805	45880030	PN.BLOC1S6_1_2	.	GENE_ID=BLOC1S6	Pool=2
chr15	45884181	45884404	PN.BLOC1S6_1_3	.	GENE_ID=BLOC1S6	Pool=1
chr15	45884396	45884610	PN.BLOC1S6_1_4	.	GENE_ID=BLOC1S6	Pool=2
chr15	45895269	45895488	PN.BLOC1S6_1_5	.	GENE_ID=BLOC1S6	Pool=1
chr15	45897542	45897731	PN.BLOC1S6_1_6	.	GENE_ID=BLOC1S6	Pool=2
chr15	45898561	45898752	PN.BLOC1S6_1_7	.	GENE_ID=BLOC1S6	Pool=1
chr15	52605859	52606073	PN.MYO5A_1_1	.	GENE_ID=MYO5A	Pool=1
chr15	52606271	52606444	PN.MYO5A_1_2	.	GENE_ID=MYO5A	Pool=2
chr15	52609105	52609312	PN.MYO5A_1_3	.	GENE_ID=MYO5A	Pool=1
chr15	52609300	52609500	PN.MYO5A_1_4	.	GENE_ID=MYO5A	Pool=2
chr15	52611168	52611358	PN.MYO5A_1_5	.	GENE_ID=MYO5A	Pool=1
chr15	52611357	52611582	PN.MYO5A_1_6	.	GENE_ID=MYO5A	Pool=2
chr15	52613412	52613636	PN.MYO5A_1_7	.	GENE_ID=MYO5A	Pool=1
chr15	52613572	52613766	PN.MYO5A_1_8	.	GENE_ID=MYO5A	Pool=2
chr15	52615525	52615713	PN.MYO5A_1_9	.	GENE_ID=MYO5A	Pool=1
chr15	52620007	52620231	PN.MYO5A_1_10	.	GENE_ID=MYO5A	Pool=2
chr15	52622335	52622542	PN.MYO5A_1_11	.	GENE_ID=MYO5A	Pool=1
chr15	52622531	52622746	PN.MYO5A_1_12	.	GENE_ID=MYO5A	Pool=2
chr15	52628589	52628791	PN.MYO5A_1_13	.	GENE_ID=MYO5A	Pool=1
chr15	52632312	52632541	PN.MYO5A_1_14	.	GENE_ID=MYO5A	Pool=2
chr15	52632504	52632668	PN.MYO5A_1_15	.	GENE_ID=MYO5A	Pool=1
chr15	52635236	52635460	PN.MYO5A_1_16	.	GENE_ID=MYO5A	Pool=2
chr15	52638496	52638695	PN.MYO5A_1_17	.	GENE_ID=MYO5A	Pool=1
chr15	52640934	52641121	PN.MYO5A_1_18	.	GENE_ID=MYO5A	Pool=2
chr15	52643400	52643622	PN.MYO5A_1_19	.	GENE_ID=MYO5A	Pool=1
chr15	52643503	52643728	PN.MYO5A_1_20	.	GENE_ID=MYO5A	Pool=2
chr15	52645715	52645940	PN.MYO5A_1_21	.	GENE_ID=MYO5A	Pool=1
chr15	52646022	52646245	PN.MYO5A_1_22	.	GENE_ID=MYO5A	Pool=2
chr15	52652099	52652326	PN.MYO5A_1_23	.	GENE_ID=MYO5A	Pool=1
chr15	52656597	52656778	PN.MYO5A_1_24	.	GENE_ID=MYO5A	Pool=2
chr15	52656766	52656937	PN.MYO5A_1_25	.	GENE_ID=MYO5A	Pool=1
chr15	52659173	52659376	PN.MYO5A_1_26	.	GENE_ID=MYO5A	Pool=2
chr15	52662331	52662553	PN.MYO5A_1_27	.	GENE_ID=MYO5A	Pool=1
chr15	52662510	52662727	PN.MYO5A_1_28	.	GENE_ID=MYO5A	Pool=2
chr15	52664147	52664375	PN.MYO5A_1_29	.	GENE_ID=MYO5A	Pool=1
chr15	52664371	52664586	PN.MYO5A_1_30	.	GENE_ID=MYO5A	Pool=2
chr15	52667394	52667572	PN.MYO5A_1_31	.	GENE_ID=MYO5A	Pool=1
chr15	52667513	52667736	PN.MYO5A_1_32	.	GENE_ID=MYO5A	Pool=2
chr15	52668474	52668702	PN.MYO5A_1_33	.	GENE_ID=MYO5A	Pool=1
chr15	52668682	52668843	PN.MYO5A_1_34	.	GENE_ID=MYO5A	Pool=2
chr15	52671780	52671980	PN.MYO5A_1_35	.	GENE_ID=MYO5A	Pool=1
chr15	52671952	52672171	PN.MYO5A_1_36	.	GENE_ID=MYO5A	Pool=2
chr15	52675233	52675439	PN.MYO5A_1_37	.	GENE_ID=MYO5A	Pool=1
chr15	52676324	52676551	PN.MYO5A_1_38	.	GENE_ID=MYO5A	Pool=2
chr15	52679997	52680206	PN.MYO5A_1_39	.	GENE_ID=MYO5A	Pool=1
chr15	52681303	52681480	PN.MYO5A_1_40	.	GENE_ID=MYO5A	Pool=2
chr15	52681445	52681612	PN.MYO5A_1_41	.	GENE_ID=MYO5A	Pool=1
chr15	52684080	52684299	PN.MYO5A_1_42	.	GENE_ID=MYO5A	Pool=2
chr15	52688449	52688665	PN.MYO5A_1_43	.	GENE_ID=MYO5A	Pool=1
chr15	52689257	52689484	PN.MYO5A_1_44	.	GENE_ID=MYO5A	Pool=2
chr15	52689477	52689691	PN.MYO5A_1_45	.	GENE_ID=MYO5A	Pool=1
chr15	52697300	52697475	PN.MYO5A_1_46	.	GENE_ID=MYO5A	Pool=2
chr15	52697468	52697637	PN.MYO5A_1_47	.	GENE_ID=MYO5A	Pool=1
chr15	52699419	52699638	PN.MYO5A_1_48	.	GENE_ID=MYO5A	Pool=2
chr15	52700092	52700310	PN.MYO5A_1_49	.	GENE_ID=MYO5A	Pool=1
chr15	52700299	52700507	PN.MYO5A_1_50	.	GENE_ID=MYO5A	Pool=2
chr15	52702500	52702717	PN.MYO5A_1_51	.	GENE_ID=MYO5A	Pool=1
chr15	52708154	52708362	PN.MYO5A_1_52	.	GENE_ID=MYO5A	Pool=2
chr15	52708351	52708548	PN.MYO5A_1_53	.	GENE_ID=MYO5A	Pool=1
chr15	52717900	52718079	PN.MYO5A_1_54	.	GENE_ID=MYO5A	Pool=2
chr15	52718067	52718243	PN.MYO5A_1_55	.	GENE_ID=MYO5A	Pool=1
chr15	52720568	52720792	PN.MYO5A_1_56	.	GENE_ID=MYO5A	Pool=2
chr15	52725231	52725444	PN.MYO5A_1_57	.	GENE_ID=MYO5A	Pool=1
chr15	52725376	52725588	PN.MYO5A_1_58	.	GENE_ID=MYO5A	Pool=2
chr15	52820858	52821069	PN.MYO5A_1_59	.	GENE_ID=MYO5A	Pool=1
chr15	55497609	55497811	PN.RAB27A_1_1	.	GENE_ID=RAB27A	Pool=2
chr15	55497717	55497929	PN.RAB27A_1_2	.	GENE_ID=RAB27A	Pool=1
chr15	55515936	55516158	PN.RAB27A_1_3	.	GENE_ID=RAB27A	Pool=2
chr15	55516150	55516341	PN.RAB27A_1_4	.	GENE_ID=RAB27A	Pool=1
chr15	55520752	55520977	PN.RAB27A_1_5	.	GENE_ID=RAB27A	Pool=2
chr15	55522520	55522745	PN.RAB27A_1_6	.	GENE_ID=RAB27A	Pool=1
chr15	55526930	55527143	PN.RAB27A_1_7	.	GENE_ID=RAB27A	Pool=2
chr15	55527072	55527294	PN.RAB27A_1_8	.	GENE_ID=RAB27A	Pool=1
chr15	68500424	68500638	PN.CLN6_1_1	.	GENE_ID=CLN6	Pool=1
chr15	68500577	68500807	PN.CLN6_1_2	.	GENE_ID=CLN6	Pool=2
chr15	68501916	68502149	PN.CLN6_1_3	.	GENE_ID=CLN6	Pool=1
chr15	68503501	68503686	PN.CLN6_1_4	.	GENE_ID=CLN6	Pool=2
chr15	68503852	68504044	PN.CLN6_1_5	.	GENE_ID=CLN6	Pool=1
chr15	68504033	68504244	PN.CLN6_1_6	.	GENE_ID=CLN6	Pool=2
chr15	68506564	68506799	PN.CLN6_1_7	.	GENE_ID=CLN6	Pool=1
chr15	68510826	68511048	PN.CLN6_1_8	.	GENE_ID=CLN6	Pool=2
chr15	68521775	68522003	PN.CLN6_1_9	.	GENE_ID=CLN6	Pool=1
chr15	72636266	72636487	PN.HEXA_1_1	.	GENE_ID=HEXA	Pool=1
chr15	72637762	72637923	PN.HEXA_1_2	.	GENE_ID=HEXA	Pool=2
chr15	72638531	72638751	PN.HEXA_1_3	.	GENE_ID=HEXA	Pool=1
chr15	72638855	72639062	PN.HEXA_1_4	.	GENE_ID=HEXA	Pool=2
chr15	72639920	72640142	PN.HEXA_1_5	.	GENE_ID=HEXA	Pool=1
chr15	72640330	72640526	PN.HEXA_1_6	.	GENE_ID=HEXA	Pool=2
chr15	72641234	72641452	PN.HEXA_1_7	.	GENE_ID=HEXA	Pool=1
chr15	72641441	72641650	PN.HEXA_1_8	.	GENE_ID=HEXA	Pool=2
chr15	72642822	72643028	PN.HEXA_1_9	.	GENE_ID=HEXA	Pool=1
chr15	72643269	72643487	PN.HEXA_1_10	.	GENE_ID=HEXA	Pool=2
chr15	72643476	72643685	PN.HEXA_1_11	.	GENE_ID=HEXA	Pool=1
chr15	72645324	72645548	PN.HEXA_1_12	.	GENE_ID=HEXA	Pool=2
chr15	72645959	72646150	PN.HEXA_1_13	.	GENE_ID=HEXA	Pool=1
chr15	72647881	72647983	PN.HEXA_1_14	.	GENE_ID=HEXA	Pool=2
chr15	72648825	72649011	PN.HEXA_1_15	.	GENE_ID=HEXA	Pool=1
chr15	72667859	72668087	PN.HEXA_1_16	.	GENE_ID=HEXA	Pool=2
chr15	72668076	72668212	PN.HEXA_1_17	.	GENE_ID=HEXA	Pool=1
chr15	72668201	72668379	PN.HEXA_1_18	.	GENE_ID=HEXA	Pool=2
chr16	1401919	1402155	PN.GNPTG_1_1	.	GENE_ID=GNPTG	Pool=2
chr16	1402136	1402369	PN.GNPTG_1_2	.	GENE_ID=GNPTG	Pool=1
chr16	1411680	1411891	PN.GNPTG_1_3	.	GENE_ID=GNPTG	Pool=2
chr16	1411865	1412086	PN.GNPTG_1_4	.	GENE_ID=GNPTG	Pool=1
chr16	1412075	1412268	PN.GNPTG_1_5	.	GENE_ID=GNPTG	Pool=2
chr16	1412181	1412373	PN.GNPTG_1_6	.	GENE_ID=GNPTG	Pool=1
chr16	1412390	1412597	PN.GNPTG_1_7	.	GENE_ID=GNPTG	Pool=2
chr16	1412457	1412642	PN.GNPTG_1_8	.	GENE_ID=GNPTG	Pool=1
chr16	1412639	1412850	PN.GNPTG_1_9	.	GENE_ID=GNPTG	Pool=2
chr16	1412808	1413034	PN.GNPTG_1_10	.	GENE_ID=GNPTG	Pool=1
chr16	1413010	1413191	PN.GNPTG_1_11	.	GENE_ID=GNPTG	Pool=2
chr16	28488753	28488984	PN.CLN3_1_1	.	GENE_ID=CLN3	Pool=1
chr16	28488999	28489136	PN.CLN3_1_2	.	GENE_ID=CLN3	Pool=2
chr16	28489090	28489314	PN.CLN3_1_3	.	GENE_ID=CLN3	Pool=1
chr16	28493353	28493557	PN.CLN3_1_4	.	GENE_ID=CLN3	Pool=2
chr16	28493568	28493800	PN.CLN3_1_5	.	GENE_ID=CLN3	Pool=1
chr16	28493797	28494021	PN.CLN3_1_6	.	GENE_ID=CLN3	Pool=2
chr16	28495271	28495499	PN.CLN3_1_7	.	GENE_ID=CLN3	Pool=1
chr16	28497630	28497852	PN.CLN3_1_8	.	GENE_ID=CLN3	Pool=2
chr16	28497848	28498044	PN.CLN3_1_9	.	GENE_ID=CLN3	Pool=1
chr16	28498685	28498888	PN.CLN3_1_10	.	GENE_ID=CLN3	Pool=2
chr16	28498909	28499136	PN.CLN3_1_11	.	GENE_ID=CLN3	Pool=1
chr16	28499817	28500018	PN.CLN3_1_12	.	GENE_ID=CLN3	Pool=2
chr16	28500550	28500769	PN.CLN3_1_13	.	GENE_ID=CLN3	Pool=1
chr16	28502759	28502993	PN.CLN3_1_14	.	GENE_ID=CLN3	Pool=2
chr16	28502932	28503157	PN.CLN3_1_15	.	GENE_ID=CLN3	Pool=1
chr16	88880740	88880969	PN.GALNS_1_1	.	GENE_ID=GALNS	Pool=2
chr16	88884351	88884568	PN.GALNS_1_2	.	GENE_ID=GALNS	Pool=1
chr16	88888962	88889132	PN.GALNS_1_3	.	GENE_ID=GALNS	Pool=2
chr16	88891132	88891369	PN.GALNS_1_4	.	GENE_ID=GALNS	Pool=1
chr16	88893057	88893262	PN.GALNS_1_5	.	GENE_ID=GALNS	Pool=2
chr16	88898358	88898574	PN.GALNS_1_6	.	GENE_ID=GALNS	Pool=1
chr16	88901577	88901804	PN.GALNS_1_7	.	GENE_ID=GALNS	Pool=2
chr16	88902081	88902303	PN.GALNS_1_8	.	GENE_ID=GALNS	Pool=1
chr16	88902553	88902737	PN.GALNS_1_9	.	GENE_ID=GALNS	Pool=2
chr16	88903947	88904180	PN.GALNS_1_10	.	GENE_ID=GALNS	Pool=1
chr16	88907343	88907559	PN.GALNS_1_11	.	GENE_ID=GALNS	Pool=2
chr16	88908179	88908407	PN.GALNS_1_12	.	GENE_ID=GALNS	Pool=1
chr16	88909026	88909256	PN.GALNS_1_13	.	GENE_ID=GALNS	Pool=2
chr16	88922929	88923168	PN.GALNS_1_14	.	GENE_ID=GALNS	Pool=1
chr16	88923168	88923406	PN.GALNS_1_15	.	GENE_ID=GALNS	Pool=2
chr17	3543417	3543644	PN.CTNS_1_1	.	GENE_ID=CTNS	Pool=2
chr17	3550662	3550891	PN.CTNS_1_2	.	GENE_ID=CTNS	Pool=1
chr17	3552067	3552292	PN.CTNS_1_3	.	GENE_ID=CTNS	Pool=2
chr17	3558168	3558374	PN.CTNS_1_4	.	GENE_ID=CTNS	Pool=1
chr17	3558351	3558569	PN.CTNS_1_5	.	GENE_ID=CTNS	Pool=2
chr17	3558567	3558740	PN.CTNS_1_6	.	GENE_ID=CTNS	Pool=1
chr17	3559747	3559896	PN.CTNS_1_7	.	GENE_ID=CTNS	Pool=2
chr17	3559803	3560010	PN.CTNS_1_8	.	GENE_ID=CTNS	Pool=1
chr17	3559992	3560175	PN.CTNS_1_9	.	GENE_ID=CTNS	Pool=2
chr17	3561130	3561353	PN.CTNS_1_10	.	GENE_ID=CTNS	Pool=1
chr17	3561278	3561503	PN.CTNS_1_11	.	GENE_ID=CTNS	Pool=2
chr17	3563068	3563258	PN.CTNS_1_12	.	GENE_ID=CTNS	Pool=1
chr17	3563250	3563389	PN.CTNS_1_13	.	GENE_ID=CTNS	Pool=2
chr17	3563500	3563622	PN.CTNS_1_14	.	GENE_ID=CTNS	Pool=1
chr17	3563613	3563814	PN.CTNS_1_15	.	GENE_ID=CTNS	Pool=2
chr17	3563835	3563989	PN.CTNS_1_16	.	GENE_ID=CTNS	Pool=1
chr17	3563901	3564104	PN.CTNS_1_17	.	GENE_ID=CTNS	Pool=2
chr17	40688241	40688476	PN.NAGLU_1_1	.	GENE_ID=NAGLU	Pool=1
chr17	40688436	40688665	PN.NAGLU_1_2	.	GENE_ID=NAGLU	Pool=2
chr17	40688568	40688731	PN.NAGLU_1_3	.	GENE_ID=NAGLU	Pool=1
chr17	40689274	40689506	PN.NAGLU_1_4	.	GENE_ID=NAGLU	Pool=2
chr17	40689495	40689686	PN.NAGLU_1_5	.	GENE_ID=NAGLU	Pool=1
chr17	40690170	40690384	PN.NAGLU_1_6	.	GENE_ID=NAGLU	Pool=2
chr17	40690364	40690528	PN.NAGLU_1_7	.	GENE_ID=NAGLU	Pool=1
chr17	40690642	40690829	PN.NAGLU_1_8	.	GENE_ID=NAGLU	Pool=2
chr17	40692919	40693123	PN.NAGLU_1_9	.	GENE_ID=NAGLU	Pool=1
chr17	40693069	40693255	PN.NAGLU_1_10	.	GENE_ID=NAGLU	Pool=2
chr17	40694975	40695190	PN.NAGLU_1_11	.	GENE_ID=NAGLU	Pool=1
chr17	40695183	40695415	PN.NAGLU_1_12	.	GENE_ID=NAGLU	Pool=2
chr17	40695397	40695620	PN.NAGLU_1_13	.	GENE_ID=NAGLU	Pool=1
chr17	40695610	40695760	PN.NAGLU_1_14	.	GENE_ID=NAGLU	Pool=2
chr17	40695749	40695950	PN.NAGLU_1_15	.	GENE_ID=NAGLU	Pool=1
chr17	40695948	40696148	PN.NAGLU_1_16	.	GENE_ID=NAGLU	Pool=2
chr17	40696131	40696320	PN.NAGLU_1_17	.	GENE_ID=NAGLU	Pool=1
chr17	42426523	42426752	PN.GRN_1_1	.	GENE_ID=GRN	Pool=2
chr17	42426744	42426974	PN.GRN_1_2	.	GENE_ID=GRN	Pool=1
chr17	42426968	42427157	PN.GRN_1_3	.	GENE_ID=GRN	Pool=2
chr17	42427498	42427732	PN.GRN_1_5	.	GENE_ID=GRN	Pool=1
chr17	42427795	42427934	PN.GRN_1_6	.	GENE_ID=GRN	Pool=2
chr17	42427837	42428061	PN.GRN_1_7	.	GENE_ID=GRN	Pool=1
chr17	42428032	42428227	PN.GRN_1_8	.	GENE_ID=GRN	Pool=2
chr17	42428385	42428615	PN.GRN_1_9	.	GENE_ID=GRN	Pool=1
chr17	42428603	42428815	PN.GRN_1_10	.	GENE_ID=GRN	Pool=2
chr17	42428796	42428959	PN.GRN_1_11	.	GENE_ID=GRN	Pool=1
chr17	42428946	42429146	PN.GRN_1_12	.	GENE_ID=GRN	Pool=2
chr17	42428992	42429206	PN.GRN_1_13	.	GENE_ID=GRN	Pool=1
chr17	42429302	42429522	PN.GRN_1_14	.	GENE_ID=GRN	Pool=2
chr17	42429515	42429747	PN.GRN_1_15	.	GENE_ID=GRN	Pool=1
chr17	42429699	42429897	PN.GRN_1_16	.	GENE_ID=GRN	Pool=2
chr17	42429886	42430089	PN.GRN_1_17	.	GENE_ID=GRN	Pool=1
chr17	42430048	42430244	PN.GRN_1_18	.	GENE_ID=GRN	Pool=2
chr17	78078306	78078536	PN.GAA_1_1	.	GENE_ID=GAA	Pool=2
chr17	78078445	78078684	PN.GAA_1_2	.	GENE_ID=GAA	Pool=1
chr17	78078684	78078889	PN.GAA_1_3	.	GENE_ID=GAA	Pool=2
chr17	78078825	78079059	PN.GAA_1_4	.	GENE_ID=GAA	Pool=1
chr17	78079507	78079738	PN.GAA_1_5	.	GENE_ID=GAA	Pool=2
chr17	78081228	78081397	PN.GAA_2_1	.	GENE_ID=GAA	Pool=1
chr17	78081397	78081603	PN.GAA_2_2	.	GENE_ID=GAA	Pool=2
chr17	78081512	78081751	PN.GAA_2_3	.	GENE_ID=GAA	Pool=1
chr17	78081913	78082147	PN.GAA_1_9	.	GENE_ID=GAA	Pool=2
chr17	78082135	78082340	PN.GAA_1_10	.	GENE_ID=GAA	Pool=1
chr17	78082313	78082534	PN.GAA_2_4	.	GENE_ID=GAA	Pool=2
chr17	78082525	78082717	PN.GAA_1_13	.	GENE_ID=GAA	Pool=1
chr17	78083678	78083842	PN.GAA_1_14	.	GENE_ID=GAA	Pool=2
chr17	78083833	78084006	PN.GAA_1_15	.	GENE_ID=GAA	Pool=1
chr17	78084405	78084628	PN.GAA_1_16	.	GENE_ID=GAA	Pool=2
chr17	78084614	78084838	PN.GAA_1_17	.	GENE_ID=GAA	Pool=1
chr17	78085761	78085947	PN.GAA_1_18	.	GENE_ID=GAA	Pool=2
chr17	78086332	78086559	PN.GAA_1_19	.	GENE_ID=GAA	Pool=1
chr17	78086664	78086857	PN.GAA_1_20	.	GENE_ID=GAA	Pool=2
chr17	78086999	78087217	PN.GAA_1_21	.	GENE_ID=GAA	Pool=1
chr17	78090749	78090972	PN.GAA_1_22	.	GENE_ID=GAA	Pool=2
chr17	78091337	78091566	PN.GAA_1_23	.	GENE_ID=GAA	Pool=1
chr17	78091923	78092125	PN.GAA_1_24	.	GENE_ID=GAA	Pool=2
chr17	78092120	78092354	PN.GAA_1_25	.	GENE_ID=GAA	Pool=1
chr17	78092302	78092508	PN.GAA_1_26	.	GENE_ID=GAA	Pool=2
chr17	78092490	78092681	PN.GAA_1_27	.	GENE_ID=GAA	Pool=1
chr17	78093053	78093247	PN.GAA_1_28	.	GENE_ID=GAA	Pool=2
chr17	78184072	78184283	PN.SGSH_1_1	.	GENE_ID=SGSH	Pool=1
chr17	78184267	78184475	PN.SGSH_1_2	.	GENE_ID=SGSH	Pool=2
chr17	78184379	78184580	PN.SGSH_1_3	.	GENE_ID=SGSH	Pool=1
chr17	78184568	78184770	PN.SGSH_1_4	.	GENE_ID=SGSH	Pool=2
chr17	78184747	78184934	PN.SGSH_1_5	.	GENE_ID=SGSH	Pool=1
chr17	78185855	78186087	PN.SGSH_1_6	.	GENE_ID=SGSH	Pool=2
chr17	78187528	78187759	PN.SGSH_1_7	.	GENE_ID=SGSH	Pool=1
chr17	78187814	78188035	PN.SGSH_1_8	.	GENE_ID=SGSH	Pool=2
chr17	78188025	78188200	PN.SGSH_1_9	.	GENE_ID=SGSH	Pool=1
chr17	78188217	78188434	PN.SGSH_1_10	.	GENE_ID=SGSH	Pool=2
chr17	78188422	78188641	PN.SGSH_1_11	.	GENE_ID=SGSH	Pool=1
chr17	78188719	78188917	PN.SGSH_2_1	.	GENE_ID=SGSH	Pool=2
chr17	78188901	78189042	PN.SGSH_1_13	.	GENE_ID=SGSH	Pool=1
chr17	78190794	78191007	PN.SGSH_2_2	.	GENE_ID=SGSH	Pool=2
chr17	78193941	78194134	PN.SGSH_1_16	.	GENE_ID=SGSH	Pool=1
chr18	21112053	21112286	PN.NPC1_1_1	.	GENE_ID=NPC1	Pool=2
chr18	21113280	21113498	PN.NPC1_1_2	.	GENE_ID=NPC1	Pool=1
chr18	21114364	21114587	PN.NPC1_1_3	.	GENE_ID=NPC1	Pool=2
chr18	21115247	21115476	PN.NPC1_1_4	.	GENE_ID=NPC1	Pool=1
chr18	21115467	21115684	PN.NPC1_1_5	.	GENE_ID=NPC1	Pool=2
chr18	21116619	21116848	PN.NPC1_1_6	.	GENE_ID=NPC1	Pool=1
chr18	21118430	21118655	PN.NPC1_1_7	.	GENE_ID=NPC1	Pool=2
chr18	21119251	21119470	PN.NPC1_1_8	.	GENE_ID=NPC1	Pool=1
chr18	21119756	21119974	PN.NPC1_1_9	.	GENE_ID=NPC1	Pool=2
chr18	21120314	21120509	PN.NPC1_1_10	.	GENE_ID=NPC1	Pool=1
chr18	21120985	21121185	PN.NPC1_1_11	.	GENE_ID=NPC1	Pool=2
chr18	21121233	21121452	PN.NPC1_1_12	.	GENE_ID=NPC1	Pool=1
chr18	21123408	21123598	PN.NPC1_1_13	.	GENE_ID=NPC1	Pool=2
chr18	21124281	21124505	PN.NPC1_1_14	.	GENE_ID=NPC1	Pool=1
chr18	21124792	21125011	PN.NPC1_1_15	.	GENE_ID=NPC1	Pool=2
chr18	21124991	21125164	PN.NPC1_1_16	.	GENE_ID=NPC1	Pool=1
chr18	21127931	21128116	PN.NPC1_1_17	.	GENE_ID=NPC1	Pool=2
chr18	21131500	21131719	PN.NPC1_1_18	.	GENE_ID=NPC1	Pool=1
chr18	21134669	21134856	PN.NPC1_1_19	.	GENE_ID=NPC1	Pool=2
chr18	21134844	21135028	PN.NPC1_1_20	.	GENE_ID=NPC1	Pool=1
chr18	21136065	21136256	PN.NPC1_1_21	.	GENE_ID=NPC1	Pool=2
chr18	21136223	21136437	PN.NPC1_1_22	.	GENE_ID=NPC1	Pool=1
chr18	21136414	21136630	PN.NPC1_1_23	.	GENE_ID=NPC1	Pool=2
chr18	21137024	21137215	PN.NPC1_1_24	.	GENE_ID=NPC1	Pool=1
chr18	21140072	21140264	PN.NPC1_1_25	.	GENE_ID=NPC1	Pool=2
chr18	21140257	21140449	PN.NPC1_1_26	.	GENE_ID=NPC1	Pool=1
chr18	21141305	21141510	PN.NPC1_1_27	.	GENE_ID=NPC1	Pool=2
chr18	21148761	21148988	PN.NPC1_1_28	.	GENE_ID=NPC1	Pool=1
chr18	21151988	21152193	PN.NPC1_1_29	.	GENE_ID=NPC1	Pool=2
chr18	21153349	21153571	PN.NPC1_1_30	.	GENE_ID=NPC1	Pool=1
chr18	21166026	21166258	PN.NPC1_2_1	.	GENE_ID=NPC1	Pool=2
chr18	21166253	21166465	PN.NPC1_2_2	.	GENE_ID=NPC1	Pool=1
chr19	7587538	7587771	PN.MCOLN1_1_1	.	GENE_ID=MCOLN1	Pool=1
chr19	7589769	7589973	PN.MCOLN1_1_2	.	GENE_ID=MCOLN1	Pool=2
chr19	7589962	7590099	PN.MCOLN1_1_3	.	GENE_ID=MCOLN1	Pool=1
chr19	7591315	7591546	PN.MCOLN1_1_4	.	GENE_ID=MCOLN1	Pool=2
chr19	7591629	7591829	PN.MCOLN1_1_5	.	GENE_ID=MCOLN1	Pool=1
chr19	7592221	7592449	PN.MCOLN1_1_6	.	GENE_ID=MCOLN1	Pool=2
chr19	7592423	7592580	PN.MCOLN1_1_7	.	GENE_ID=MCOLN1	Pool=1
chr19	7592600	7592826	PN.MCOLN1_1_8	.	GENE_ID=MCOLN1	Pool=2
chr19	7592814	7593036	PN.MCOLN1_1_9	.	GENE_ID=MCOLN1	Pool=1
chr19	7592980	7593208	PN.MCOLN1_1_10	.	GENE_ID=MCOLN1	Pool=2
chr19	7593439	7593639	PN.MCOLN1_1_11	.	GENE_ID=MCOLN1	Pool=1
chr19	7593688	7593886	PN.MCOLN1_1_12	.	GENE_ID=MCOLN1	Pool=2
chr19	7593914	7594131	PN.MCOLN1_1_13	.	GENE_ID=MCOLN1	Pool=1
chr19	7594434	7594639	PN.MCOLN1_1_14	.	GENE_ID=MCOLN1	Pool=2
chr19	7595153	7595392	PN.MCOLN1_1_15	.	GENE_ID=MCOLN1	Pool=1
chr19	7598326	7598553	PN.MCOLN1_1_16	.	GENE_ID=MCOLN1	Pool=2
chr19	7598571	7598764	PN.MCOLN1_1_17	.	GENE_ID=MCOLN1	Pool=1
chr19	12757357	12757583	PN.MAN2B1_1_1	.	GENE_ID=MAN2B1	Pool=1
chr19	12757983	12758186	PN.MAN2B1_1_2	.	GENE_ID=MAN2B1	Pool=2
chr19	12758206	12758405	PN.MAN2B1_1_3	.	GENE_ID=MAN2B1	Pool=1
chr19	12758271	12758480	PN.MAN2B1_1_4	.	GENE_ID=MAN2B1	Pool=2
chr19	12758953	12759175	PN.MAN2B1_1_5	.	GENE_ID=MAN2B1	Pool=1
chr19	12759168	12759285	PN.MAN2B1_1_6	.	GENE_ID=MAN2B1	Pool=2
chr19	12759845	12760040	PN.MAN2B1_1_7	.	GENE_ID=MAN2B1	Pool=1
chr19	12760039	12760262	PN.MAN2B1_1_8	.	GENE_ID=MAN2B1	Pool=2
chr19	12760624	12760828	PN.MAN2B1_1_9	.	GENE_ID=MAN2B1	Pool=1
chr19	12760816	12761049	PN.MAN2B1_1_10	.	GENE_ID=MAN2B1	Pool=2
chr19	12760867	12761056	PN.MAN2B1_1_11	.	GENE_ID=MAN2B1	Pool=1
chr19	12762873	12763099	PN.MAN2B1_1_12	.	GENE_ID=MAN2B1	Pool=2
chr19	12763076	12763279	PN.MAN2B1_1_13	.	GENE_ID=MAN2B1	Pool=1
chr19	12766474	12766698	PN.MAN2B1_1_14	.	GENE_ID=MAN2B1	Pool=2
chr19	12766687	12766765	PN.MAN2B1_1_15	.	GENE_ID=MAN2B1	Pool=1
chr19	12767314	12767543	PN.MAN2B1_1_16	.	GENE_ID=MAN2B1	Pool=2
chr19	12767676	12767873	PN.MAN2B1_1_17	.	GENE_ID=MAN2B1	Pool=1
chr19	12767803	12768026	PN.MAN2B1_1_18	.	GENE_ID=MAN2B1	Pool=2
chr19	12768183	12768397	PN.MAN2B1_1_19	.	GENE_ID=MAN2B1	Pool=1
chr19	12768841	12769034	PN.MAN2B1_1_20	.	GENE_ID=MAN2B1	Pool=2
chr19	12769022	12769255	PN.MAN2B1_1_21	.	GENE_ID=MAN2B1	Pool=1
chr19	12769242	12769425	PN.MAN2B1_1_22	.	GENE_ID=MAN2B1	Pool=2
chr19	12772007	12772234	PN.MAN2B1_1_23	.	GENE_ID=MAN2B1	Pool=1
chr19	12774079	12774307	PN.MAN2B1_1_24	.	GENE_ID=MAN2B1	Pool=2
chr19	12774439	12774661	PN.MAN2B1_1_25	.	GENE_ID=MAN2B1	Pool=1
chr19	12774620	12774732	PN.MAN2B1_1_26	.	GENE_ID=MAN2B1	Pool=2
chr19	12775532	12775716	PN.MAN2B1_1_27	.	GENE_ID=MAN2B1	Pool=1
chr19	12775704	12775890	PN.MAN2B1_1_28	.	GENE_ID=MAN2B1	Pool=2
chr19	12776071	12776287	PN.MAN2B1_1_29	.	GENE_ID=MAN2B1	Pool=1
chr19	12776147	12776373	PN.MAN2B1_1_30	.	GENE_ID=MAN2B1	Pool=2
chr19	12776483	12776675	PN.MAN2B1_1_31	.	GENE_ID=MAN2B1	Pool=1
chr19	12777322	12777551	PN.MAN2B1_1_32	.	GENE_ID=MAN2B1	Pool=2
chr20	44519825	44520059	PN.CTSA_1_1	.	GENE_ID=CTSA	Pool=2
chr20	44520181	44520417	PN.CTSA_1_2	.	GENE_ID=CTSA	Pool=1
chr20	44520403	44520629	PN.CTSA_1_3	.	GENE_ID=CTSA	Pool=2
chr20	44520611	44520817	PN.CTSA_1_4	.	GENE_ID=CTSA	Pool=1
chr20	44520755	44520953	PN.CTSA_1_5	.	GENE_ID=CTSA	Pool=2
chr20	44520941	44521161	PN.CTSA_1_6	.	GENE_ID=CTSA	Pool=1
chr20	44521327	44521552	PN.CTSA_1_7	.	GENE_ID=CTSA	Pool=2
chr20	44521788	44522019	PN.CTSA_1_8	.	GENE_ID=CTSA	Pool=1
chr20	44522533	44522762	PN.CTSA_1_9	.	GENE_ID=CTSA	Pool=2
chr20	44523226	44523323	PN.CTSA_1_10	.	GENE_ID=CTSA	Pool=1
chr20	44523272	44523487	PN.CTSA_1_11	.	GENE_ID=CTSA	Pool=2
chr20	44523481	44523701	PN.CTSA_1_12	.	GENE_ID=CTSA	Pool=1
chr20	44523668	44523833	PN.CTSA_1_13	.	GENE_ID=CTSA	Pool=2
chr20	44525538	44525748	PN.CTSA_1_14	.	GENE_ID=CTSA	Pool=1
chr20	44526256	44526486	PN.CTSA_1_15	.	GENE_ID=CTSA	Pool=2
chr20	44526577	44526754	PN.CTSA_1_16	.	GENE_ID=CTSA	Pool=1
chr20	44526754	44526985	PN.CTSA_1_17	.	GENE_ID=CTSA	Pool=2
chr20	44526921	44527145	PN.CTSA_1_18	.	GENE_ID=CTSA	Pool=1
chr20	62559652	62559856	PN.DNAJC5_1_1	.	GENE_ID=DNAJC5	Pool=2
chr20	62560636	62560872	PN.DNAJC5_1_2	.	GENE_ID=DNAJC5	Pool=1
chr20	62560870	62561105	PN.DNAJC5_1_3	.	GENE_ID=DNAJC5	Pool=2
chr20	62562096	62562313	PN.DNAJC5_1_4	.	GENE_ID=DNAJC5	Pool=1
chr20	62562300	62562505	PN.DNAJC5_1_5	.	GENE_ID=DNAJC5	Pool=2
chr20	62562756	62562981	PN.DNAJC5_1_6	.	GENE_ID=DNAJC5	Pool=1
chr22	26849170	26849398	PN.HPS4_1_1	.	GENE_ID=HPS4	Pool=2
chr22	26853779	26853991	PN.HPS4_1_2	.	GENE_ID=HPS4	Pool=1
chr22	26854366	26854592	PN.HPS4_1_3	.	GENE_ID=HPS4	Pool=2
chr22	26859808	26859961	PN.HPS4_1_4	.	GENE_ID=HPS4	Pool=1
chr22	26859876	26860061	PN.HPS4_1_5	.	GENE_ID=HPS4	Pool=2
chr22	26860037	26860247	PN.HPS4_1_6	.	GENE_ID=HPS4	Pool=1
chr22	26860234	26860450	PN.HPS4_1_7	.	GENE_ID=HPS4	Pool=2
chr22	26860447	26860634	PN.HPS4_1_8	.	GENE_ID=HPS4	Pool=1
chr22	26860629	26860858	PN.HPS4_1_9	.	GENE_ID=HPS4	Pool=2
chr22	26861345	26861576	PN.HPS4_1_10	.	GENE_ID=HPS4	Pool=1
chr22	26862101	26862319	PN.HPS4_1_11	.	GENE_ID=HPS4	Pool=2
chr22	26864419	26864624	PN.HPS4_1_12	.	GENE_ID=HPS4	Pool=1
chr22	26866625	26866840	PN.HPS4_1_13	.	GENE_ID=HPS4	Pool=2
chr22	26868199	26868417	PN.HPS4_1_14	.	GENE_ID=HPS4	Pool=1
chr22	26868738	26868969	PN.HPS4_1_15	.	GENE_ID=HPS4	Pool=2
chr22	26872929	26873128	PN.HPS4_1_16	.	GENE_ID=HPS4	Pool=1
chr22	26875184	26875404	PN.HPS4_1_17	.	GENE_ID=HPS4	Pool=2
chr22	26877565	26877795	PN.HPS4_1_18	.	GENE_ID=HPS4	Pool=1
chr22	42456247	42456477	PN.NAGA_1_1	.	GENE_ID=NAGA	Pool=1
chr22	42456741	42456967	PN.NAGA_1_2	.	GENE_ID=NAGA	Pool=2
chr22	42456953	42457162	PN.NAGA_1_3	.	GENE_ID=NAGA	Pool=1
chr22	42458672	42458867	PN.NAGA_1_4	.	GENE_ID=NAGA	Pool=2
chr22	42458855	42459038	PN.NAGA_1_5	.	GENE_ID=NAGA	Pool=1
chr22	42459014	42459232	PN.NAGA_1_6	.	GENE_ID=NAGA	Pool=2
chr22	42461710	42461929	PN.NAGA_1_7	.	GENE_ID=NAGA	Pool=1
chr22	42462596	42462824	PN.NAGA_1_8	.	GENE_ID=NAGA	Pool=2
chr22	42462824	42462974	PN.NAGA_1_9	.	GENE_ID=NAGA	Pool=1
chr22	42462983	42463157	PN.NAGA_1_10	.	GENE_ID=NAGA	Pool=2
chr22	42463093	42463321	PN.NAGA_1_11	.	GENE_ID=NAGA	Pool=1
chr22	42463721	42463951	PN.NAGA_1_12	.	GENE_ID=NAGA	Pool=2
chr22	42463874	42464085	PN.NAGA_1_13	.	GENE_ID=NAGA	Pool=1
chr22	42464368	42464597	PN.NAGA_1_14	.	GENE_ID=NAGA	Pool=2
chr22	42464451	42464676	PN.NAGA_1_15	.	GENE_ID=NAGA	Pool=1
chr22	42466178	42466387	PN.NAGA_1_16	.	GENE_ID=NAGA	Pool=2
chr22	51063467	51063698	PN.ARSA_1_1	.	GENE_ID=ARSA	Pool=1
chr22	51063697	51063905	PN.ARSA_1_2	.	GENE_ID=ARSA	Pool=2
chr22	51063956	51064194	PN.ARSA_1_3	.	GENE_ID=ARSA	Pool=1
chr22	51064286	51064502	PN.ARSA_1_4	.	GENE_ID=ARSA	Pool=2
chr22	51064536	51064755	PN.ARSA_1_5	.	GENE_ID=ARSA	Pool=1
chr22	51064967	51065200	PN.ARSA_1_6	.	GENE_ID=ARSA	Pool=2
chr22	51065185	51065329	PN.ARSA_1_7	.	GENE_ID=ARSA	Pool=1
chr22	51065267	51065451	PN.ARSA_1_8	.	GENE_ID=ARSA	Pool=2
chr22	51065407	51065610	PN.ARSA_1_9	.	GENE_ID=ARSA	Pool=1
chr22	51065599	51065789	PN.ARSA_1_10	.	GENE_ID=ARSA	Pool=2
chr22	51065708	51065870	PN.ARSA_1_11	.	GENE_ID=ARSA	Pool=1
chr22	51065889	51066122	PN.ARSA_1_12	.	GENE_ID=ARSA	Pool=2
chr22	51066117	51066261	PN.ARSA_1_13	.	GENE_ID=ARSA	Pool=1
chrX	100652760	100652980	PN.GLA_2_1	.	GENE_ID=GLA	Pool=1
chrX	100652969	100653113	PN.GLA_2_2	.	GENE_ID=GLA	Pool=2
chrX	100653187	100653386	PN.GLA_2_3	.	GENE_ID=GLA	Pool=1
chrX	100653375	100653576	PN.GLA_2_4	.	GENE_ID=GLA	Pool=2
chrX	100653740	100653963	PN.GLA_2_5	.	GENE_ID=GLA	Pool=1
chrX	100655555	100655770	PN.GLA_2_6	.	GENE_ID=GLA	Pool=2
chrX	100656601	100656816	PN.GLA_2_7	.	GENE_ID=GLA	Pool=1
chrX	100658788	100659006	PN.GLA_2_8	.	GENE_ID=GLA	Pool=2
chrX	100662650	100662881	PN.GLA_1_15	.	GENE_ID=GLA	Pool=1
chrX	100662747	100662903	PN.GLA_2_10	.	GENE_ID=GLA	Pool=2
chrX	119562273	119562497	PN.LAMP2_1_1	.	GENE_ID=LAMP2	Pool=1
chrX	119565128	119565345	PN.LAMP2_1_2	.	GENE_ID=LAMP2	Pool=2
chrX	119572845	119573035	PN.LAMP2_1_3	.	GENE_ID=LAMP2	Pool=1
chrX	119573023	119573190	PN.LAMP2_1_4	.	GENE_ID=LAMP2	Pool=2
chrX	119575432	119575618	PN.LAMP2_1_5	.	GENE_ID=LAMP2	Pool=1
chrX	119575605	119575784	PN.LAMP2_1_6	.	GENE_ID=LAMP2	Pool=2
chrX	119576398	119576575	PN.LAMP2_1_7	.	GENE_ID=LAMP2	Pool=1
chrX	119580110	119580332	PN.LAMP2_1_8	.	GENE_ID=LAMP2	Pool=2
chrX	119581689	119581889	PN.LAMP2_1_9	.	GENE_ID=LAMP2	Pool=1
chrX	119582782	119582997	PN.LAMP2_1_10	.	GENE_ID=LAMP2	Pool=2
chrX	119589048	119589250	PN.LAMP2_1_11	.	GENE_ID=LAMP2	Pool=1
chrX	119589238	119589447	PN.LAMP2_1_12	.	GENE_ID=LAMP2	Pool=2
chrX	119590408	119590601	PN.LAMP2_1_13	.	GENE_ID=LAMP2	Pool=1
chrX	119590561	119590705	PN.LAMP2_1_14	.	GENE_ID=LAMP2	Pool=2
chrX	119602893	119603106	PN.LAMP2_1_15	.	GENE_ID=LAMP2	Pool=1
chrX	148564122	148564344	PN.IDS_1_1	.	GENE_ID=IDS	Pool=1
chrX	148564332	148564537	PN.IDS_1_2	.	GENE_ID=IDS	Pool=2
chrX	148564525	148564755	PN.IDS_1_3	.	GENE_ID=IDS	Pool=1
chrX	148568380	148568600	PN.IDS_1_4	.	GENE_ID=IDS	Pool=2
chrX	148568588	148568764	PN.IDS_1_5	.	GENE_ID=IDS	Pool=1
chrX	148568752	148568933	PN.IDS_1_6	.	GENE_ID=IDS	Pool=2
chrX	148571780	148571997	PN.IDS_1_7	.	GENE_ID=IDS	Pool=1
chrX	148577855	148578070	PN.IDS_1_8	.	GENE_ID=IDS	Pool=2
chrX	148579432	148579654	PN.IDS_1_9	.	GENE_ID=IDS	Pool=1
chrX	148579642	148579866	PN.IDS_1_10	.	GENE_ID=IDS	Pool=2
chrX	148582422	148582623	PN.IDS_1_11	.	GENE_ID=IDS	Pool=1
chrX	148584830	148585031	PN.IDS_1_12	.	GENE_ID=IDS	Pool=2
chrX	148585618	148585848	PN.IDS_1_13	.	GENE_ID=IDS	Pool=1
chrX	148586450	148586664	PN.IDS_1_14	.	GENE_ID=IDS	Pool=2
chrX	148586594	148586757	PN.IDS_2_1	.	GENE_ID=IDS	Pool=1
