# Supplementary material for: A Comprehensive, Targeted NGS Approach to Assessing Molecular Diagnosis of Lysosomal Storage Diseases
Source: Genes (Basel). 2021 Oct 30;12(11):1750. doi: 10.3390/genes12111750 (PMC8617937; doi:10.3390/genes12111750)
Supplement: Supplementary file 1 [file genes-12-01750-s001.zip › Supplementary table S2.xlsx]

## Sheet: Foglio1
contig_id	contig_srt	contig_end	region_id	attributes	NA00654	NA00879	NAQ125	NA01675	NA02013	NA02057	NA02455	NA02528	NA02552	NA03111	NA03124	NA03392	NA03461	NA05093	NA06110	NA10866	NA12928	NA13204	NA16081	NA17721	NA17881	NA17890	NA18455	NA20019	NA20379	NA20387
					IonCode_0117	IonCode_0118	IonCode_0119	IonCode_0120	IonCode_0121	IonCode_0122	IonCode_0123	IonCode_0124	IonCode_0126	IonCode_0128	IonCode_0129	IonCode_0130	IonCode_0131	IonCode_0132	IonCode_0101	IonCode_0102	IonCode_0103	IonCode_0104	IonCode_0105	IonCode_0106	IonCode_0107	IonCode_0108	IonCode_0125	IonCode_0126	IonCode_0127	IonCode_0128		MEAN READS PER AMPLICON	Log10
					total_reads	total_reads	total_reads	total_reads	total_reads	total_reads	total_reads	total_reads	total_reads	total_reads	total_reads	total_reads	total_reads	total_reads	total_reads	total_reads	total_reads	total_reads	total_reads	total_reads	total_reads	total_reads	total_reads	total_reads	total_reads	total_reads
chr1	17338102	17338350	PN.ATP13A2_1_38	ATP13A2	0	0	0	0	0	0	0	1	0	0	0	0	0	1	0	0	0	0	0	0	0	0	1	0	0	0		0.115385	-0.937852
chr1	17326668	17326902	PN.ATP13A2_1_28	ATP13A2	26	1	17	21	26	17	31	37	24	28	9	21	24	26	3	3	10	9	14	6	10	11	2	1	7	4		14.9231	1.17386
chr1	17326437	17326652	PN.ATP13A2_1_27	ATP13A2	294	51	251	280	344	187	242	257	302	245	540	290	332	252	1168	377	947	1008	946	929	931	1029	674	278	658	1016		531.846	2.72579
chr1	17312797	17313030	PN.ATP13A2_1_4	ATP13A2	316	142	286	343	266	220	283	362	327	339	214	269	273	282	834	1298	847	887	931	791	965	974	1481	1321	928	852		616.577	2.78999
chr1	17331351	17331577	PN.ATP13A2_1_35	ATP13A2	382	92	316	372	245	314	383	398	408	318	589	351	415	239	2439	871	2023	2194	2063	2453	2370	2524	1882	844	1800	2960		1124.81	3.05108
chr1	17326808	17326994	PN.ATP13A2_1_29	ATP13A2	317	164	350	333	343	232	259	302	281	248	252	235	245	258	2521	823	2443	2390	2105	2210	2035	2352	1856	1088	2556	2697		1111.35	3.04585
chr1	17313387	17313617	PN.ATP13A2_1_7	ATP13A2	355	95	335	336	346	249	310	361	358	256	362	257	305	327	2370	725	2038	1945	1903	2147	1879	2216	1695	1027	2223	2631		1040.42	3.01721
chr1	17330724	17330953	PN.ATP13A2_1_33	ATP13A2	486	122	399	389	428	307	453	415	496	396	554	414	439	361	3024	935	2686	2757	2555	2805	2557	2895	2338	1113	2302	3541		1352.58	3.13116
chr1	17312536	17312764	PN.ATP13A2_1_2	ATP13A2	219	133	222	329	211	191	318	322	205	326	148	258	229	269	1886	2790	1937	2009	1665	1796	2040	2172	3852	4623	3273	2479		1303.92	3.11525
chr1	17314627	17314849	PN.ATP13A2_1_9	ATP13A2	323	127	297	343	353	236	291	329	335	237	416	216	275	272	2195	747	1954	1900	1917	2097	1782	1966	1857	1122	2360	3135		1041.62	3.01771
chr1	17331110	17331335	PN.ATP13A2_1_34	ATP13A2	454	147	450	443	376	300	429	436	423	412	286	398	370	337	2164	3192	2317	2334	2083	2195	2275	2563	4487	4868	3111	2773		1523.96	3.18297
chr1	17332114	17332322	PN.ATP13A2_1_37	ATP13A2	334	48	301	315	324	249	323	207	310	249	245	245	300	266	2822	829	2550	2605	2467	2580	2397	2695	2035	1264	2875	3344		1237.65	3.0926
chr1	17326973	17327199	PN.ATP13A2_1_30	ATP13A2	293	121	306	329	277	221	224	307	264	318	135	256	230	207	2204	2667	2251	2199	1713	2204	2185	2503	4296	6075	3681	3212		1487.62	3.17249
chr1	17320063	17320292	PN.ATP13A2_1_20	ATP13A2	348	121	387	356	363	284	315	395	324	395	184	352	299	322	2427	3357	2582	2506	2235	2401	2609	3092	4839	5356	4171	3245		1664.04	3.22116
chr1	17331856	17332087	PN.ATP13A2_1_36	ATP13A2	521	190	526	474	500	394	497	559	502	550	246	497	409	416	2454	3373	2605	2562	2271	2581	2609	2945	4734	4980	3272	2831		1673	3.2235
chr1	17316042	17316241	PN.ATP13A2_1_11	ATP13A2	564	240	447	551	562	480	549	607	569	428	616	421	484	470	3740	1187	3310	3132	3013	3404	3005	3376	2466	1308	2659	3825		1592.81	3.20216
chr1	17316398	17316612	PN.ATP13A2_1_13	ATP13A2	407	131	392	386	451	300	371	423	403	297	381	312	352	343	3590	1156	3145	2885	2732	3531	2907	3204	2625	1572	3442	4053		1530.42	3.18481
chr1	17316609	17316829	PN.ATP13A2_1_14	ATP13A2	429	175	428	411	377	315	431	441	420	433	298	406	363	402	2767	4122	2779	3025	2512	2781	3024	3374	5653	5814	3998	3607		1876.35	3.27331
chr1	17318845	17319036	PN.ATP13A2_1_18	ATP13A2	335	210	415	395	351	281	311	328	291	425	127	318	299	312	2320	3908	2603	2322	2398	2000	2597	2541	5471	7732	5793	4282		1860.19	3.26956
chr1	17328402	17328622	PN.ATP13A2_1_31	ATP13A2	505	241	477	465	467	384	465	497	448	350	493	374	366	409	3613	1225	3505	3329	3258	3708	3096	3580	3225	1976	4237	4965		1756.08	3.24454
chr1	17318157	17318372	PN.ATP13A2_1_15	ATP13A2	566	92	464	532	358	458	612	666	618	435	577	520	568	403	5022	1681	4326	4166	4095	5311	4703	5327	4296	2212	4413	5415		2224.46	3.34722
chr1	17316197	17316399	PN.ATP13A2_1_12	ATP13A2	394	99	516	451	485	340	516	472	501	486	401	504	408	447	3438	5177	3263	3629	2919	3488	3779	4305	7382	7787	5110	4569		2341	3.3694
chr1	17318882	17319085	PN.ATP13A2_1_19	ATP13A2	498	204	475	509	469	345	428	451	406	299	297	345	378	351	4717	1512	4486	4129	4144	4373	4061	4412	3618	2542	5174	5906		2097.27	3.32165
chr1	17322916	17323074	PN.ATP13A2_1_25	ATP13A2	413	68	472	457	484	317	459	587	542	349	816	447	429	449	4701	1938	4096	4198	3493	4512	3827	4605	3596	1805	3830	5197		2003.35	3.30176
chr1	17312692	17312842	PN.ATP13A2_1_3	ATP13A2	292	143	324	162	367	258	357	340	403	282	450	321	393	345	4522	2020	4308	4042	3508	4675	3774	4475	3755	1931	3905	5164		1942.92	3.28846
chr1	17328721	17328939	PN.ATP13A2_1_32	ATP13A2	416	169	452	480	414	359	478	532	377	494	282	476	405	394	3414	4901	3586	3499	2848	3431	3500	4107	7697	8907	6051	4998		2410.27	3.38207
chr1	17313028	17313192	PN.ATP13A2_1_5	ATP13A2	385	161	361	404	365	300	382	449	399	303	469	352	325	388	4147	1619	4009	3820	3616	4383	3586	4167	3706	2073	4490	5617		1933.69	3.28639
chr1	17322588	17322775	PN.ATP13A2_1_23	ATP13A2	452	150	503	477	445	373	408	514	439	335	527	395	416	374	4755	1511	4203	3928	3594	4448	3876	4485	3851	2341	4769	5857		2054.85	3.31278
chr1	17320146	17320355	PN.ATP13A2_1_21	ATP13A2	438	186	464	431	482	346	491	584	488	343	658	424	467	437	5352	1928	4879	4692	4211	5641	4723	5200	4635	2481	5299	6787		2387.19	3.37789
chr1	17313204	17313391	PN.ATP13A2_1_6	ATP13A2	521	250	505	547	451	400	480	599	477	528	211	467	470	500	4412	5623	4551	5065	3955	4196	4451	5222	8137	10518	7532	5678		2913.31	3.46439
chr1	17314774	17314990	PN.ATP13A2_1_10	ATP13A2	516	205	556	556	512	408	513	574	506	563	302	482	452	465	3993	5601	3921	4084	3561	3697	4240	4518	8815	10978	7578	6223		2839.19	3.45319
chr1	17318480	17318687	PN.ATP13A2_1_16	ATP13A2	517	205	522	532	467	372	495	555	513	523	278	468	480	420	4247	5818	4288	4464	3632	4057	4460	5127	8621	10952	7880	6030		2920.12	3.4654
chr1	17318653	17318845	PN.ATP13A2_1_17	ATP13A2	554	279	572	594	683	447	621	655	567	427	808	517	572	513	5912	2098	5254	4903	4934	5730	5017	5594	5319	2956	6280	7786		2676.62	3.42759
chr1	17322763	17322922	PN.ATP13A2_1_24	ATP13A2	433	187	538	490	516	394	427	584	467	531	469	526	449	425	4027	7796	4110	3970	3408	3911	4266	4856	9288	9926	7235	6223		2902	3.4627
chr1	17322407	17322621	PN.ATP13A2_1_22	ATP13A2	541	117	580	555	542	401	613	652	591	611	414	572	583	569	4880	6848	4728	4839	4177	4504	5173	5894	11217	11876	8507	7422		3361.77	3.52657
chr1	17312437	17312547	PN.ATP13A2_1_1	ATP13A2	508	184	509	512	547	367	446	640	518	358	733	460	486	447	5025	2490	5002	4637	4062	5457	4471	5788	4590	2770	5491	6921		2439.19	3.38725
chr1	17313569	17313780	PN.ATP13A2_1_8	ATP13A2	524	160	614	606	484	411	556	675	563	561	297	547	569	560	5330	7415	5440	5457	4731	5206	5628	6064	11091	13622	9560	7924		3638.27	3.56089
chr1	17323491	17323678	PN.ATP13A2_1_26	ATP13A2	543	142	567	541	393	458	598	687	591	632	400	651	556	474	5574	8069	5281	5311	4495	5366	5915	6393	12222	12644	9368	8336		3700.27	3.56823
chr1	24172174	24172389	PN.FUCA1_1_1	FUCA1	365	121	289	283	227	222	299	298	257	295	122	201	231	238	578	874	618	561	579	517	601	617	832	793	515	540		425.885	2.62929
chr1	24175047	24175267	PN.FUCA1_1_3	FUCA1	391	72	364	342	367	262	318	396	379	385	209	322	375	394	689	810	582	637	657	571	660	737	812	710	457	471		475.731	2.67736
chr1	24172469	24172684	PN.FUCA1_1_2	FUCA1	307	109	332	291	327	181	304	347	360	257	569	299	317	293	1351	573	1155	924	1039	1206	1096	1029	918	472	1026	1392		633.615	2.80183
chr1	24175153	24175375	PN.FUCA1_1_4	FUCA1	442	128	418	428	527	339	436	461	501	382	531	405	411	411	1622	534	1407	1234	1388	1479	1274	1264	881	422	873	1457		755.962	2.8785
chr1	24180853	24181074	PN.FUCA1_1_6	FUCA1	451	214	341	387	396	304	362	343	368	279	481	329	350	313	1872	622	1577	1350	1467	1715	1598	1536	1238	714	1488	2152		855.654	2.9323
chr1	24189621	24189841	PN.FUCA1_1_9	FUCA1	390	23	366	318	337	239	339	371	328	395	273	361	357	308	1637	2419	1543	1530	1530	1517	1786	1922	2826	2928	1907	1903		1071.27	3.0299
chr1	24180656	24180864	PN.FUCA1_1_5	FUCA1	439	124	426	415	312	289	371	369	330	424	258	350	305	332	1760	2441	1628	1547	1659	1626	1820	1837	3191	3099	2456	2303		1158.12	3.06375
chr1	24191936	24192163	PN.FUCA1_1_10	FUCA1	414	160	351	416	411	318	373	394	338	297	364	289	282	326	2915	929	2674	2149	2535	2848	2487	2595	1879	1244	2632	3396		1269.85	3.10375
chr1	24189558	24189776	PN.FUCA1_1_8	FUCA1	610	192	570	598	545	439	544	576	565	429	724	440	510	451	3615	1281	3256	2767	2962	3474	3152	3149	2379	1292	2522	4017		1579.19	3.19844
chr1	24194392	24194602	PN.FUCA1_1_12	FUCA1	367	111	379	369	326	287	333	380	375	265	360	287	300	323	3792	1118	3371	2962	2817	3553	2960	3216	2770	1632	3379	4376		1554.15	3.19149
chr1	24186222	24186427	PN.FUCA1_1_7	FUCA1	619	144	575	599	344	431	623	654	519	559	449	535	552	456	3281	5149	3078	2915	2758	2755	3488	3550	6822	7252	5015	4478		2215.38	3.34545
chr1	24194595	24194799	PN.FUCA1_1_13	FUCA1	455	236	428	375	309	302	319	397	299	384	182	325	301	301	3650	4998	3885	3226	3146	2362	3355	3602	6953	10720	6795	5383		2411.08	3.38221
chr1	24194199	24194404	PN.FUCA1_1_11	FUCA1	408	161	429	355	409	321	446	468	420	527	311	403	435	418	4934	7111	5111	4853	4108	4437	4819	5380	10414	12434	8305	6976		3245.88	3.51133
chr1	155206018	155206278	PN.GBA_1_4	GBA	327	124	320	327	344	246	265	288	309	139	297	264	232	276	1011	253	1023	793	835	918	793	814	598	309	617	867		484.192	2.68502
chr1	155208300	155208559	PN.GBA_1_8	GBA	394	19	404	460	486	339	394	391	428	339	544	326	412	414	2216	709	1881	1603	1880	2196	1963	2069	1806	1015	2091	2989		1068	3.02857
chr1	155210351	155210605	PN.GBA_1_12	GBA	474	171	404	528	304	385	455	444	482	445	640	388	453	430	2701	905	2274	2026	2378	2461	2430	2106	1967	920	2014	3104		1203.42	3.08042
chr1	155204928	155205160	PN.GBA_1_2	GBA	416	78	463	499	606	393	407	561	494	361	567	371	417	451	3717	1179	3044	2670	3013	3687	3438	3589	2821	1601	3047	4278		1621.85	3.21001
chr1	155207883	155208139	PN.GBA_1_7	GBA	527	125	569	543	503	358	506	600	473	582	325	498	462	414	2694	4022	2806	2904	2817	2704	2883	3225	3110	6364	4709	3849		1868.15	3.27141
chr1	155209531	155209741	PN.GBA_1_10	GBA	419	146	375	479	486	302	418	447	483	402	597	381	471	403	3162	1187	3004	2383	3083	2647	3214	2869	2929	1403	3216	4656		1521.62	3.1823
chr1	155209390	155209570	PN.GBA_1_9	GBA	489	107	527	519	470	373	446	589	456	541	319	446	466	423	2887	4880	3101	3137	2708	3008	3098	3439	4747	5054	3571	2924		1874.04	3.27278
chr1	155210775	155211010	PN.GBA_1_13	GBA	530	148	543	634	598	417	565	328	560	607	523	461	527	494	2836	4730	2937	2795	2800	2868	3113	2931	5544	6866	4935	4265		2059.81	3.31383
chr1	155207205	155207403	PN.GBA_1_6	GBA	505	16	340	560	312	452	487	295	580	441	642	473	544	335	3909	1414	3483	3244	2893	4027	3907	4100	2643	1846	3412	4718		1753	3.24378
chr1	155209730	155209882	PN.GBA_1_11	GBA	436	150	443	360	348	288	394	561	396	455	370	431	469	353	3027	5436	3180	3157	2711	3149	3315	3766	5978	6037	4244	3615		2041.12	3.30987
chr1	155205418	155205647	PN.GBA_1_3	GBA	518	231	571	589	501	387	487	602	480	610	375	522	567	467	3478	5306	3722	3610	3439	3573	3863	4396	7264	8127	5875	5324		2495.54	3.39716
chr1	155204676	155204913	PN.GBA_1_1	GBA	574	362	710	620	1406	421	587	746	749	827	621	750	751	948	4670	7293	5740	3939	3793	4030	5520	4622	10701	11979	7473	7833		3371.73	3.52785
chr1	155206976	155207204	PN.GBA_1_5	GBA	627	180	605	638	678	440	575	709	599	650	490	593	676	594	4147	7021	4226	3990	3992	4189	4804	5168	9746	11504	8493	7367		3180.81	3.50254
chr1	235972127	235972344	PN.LYST_1_90	LYST	64	27	53	62	45	47	45	37	44	43	55	53	34	50	32	17	42	47	49	38	38	27	18	1	23	23		39	1.59106
chr1	235909661	235909853	PN.LYST_1_38	LYST	159	58	124	154	138	119	101	147	126	128	134	117	117	111	224	45	233	173	169	152	144	174	81	35	84	125		129.692	2.11291
chr1	235922593	235922794	PN.LYST_1_50	LYST	136	53	118	128	125	86	98	118	132	130	123	110	133	107	328	88	251	261	260	244	187	218	52	24	70	78		140.692	2.14827
chr1	235944001	235944211	PN.LYST_1_62	LYST	153	32	170	138	176	97	127	119	170	163	261	149	148	173	341	107	216	301	278	253	209	258	140	48	122	219		175.692	2.24475
chr1	235971917	235972138	PN.LYST_1_89	LYST	239	96	218	245	215	139	189	199	178	198	105	174	154	170	256	320	233	238	251	197	228	254	281	282	198	207		210.154	2.32254
chr1	235950485	235950701	PN.LYST_1_67	LYST	409	101	257	324	294	221	286	340	340	356	283	277	318	284	254	357	212	280	227	212	249	253	268	165	102	132		261.577	2.4176
chr1	235966172	235966346	PN.LYST_1_77	LYST	287	115	308	268	215	220	294	265	245	268	213	225	245	231	257	405	245	239	271	267	278	282	361	292	182	150		254.923	2.40641
chr1	235955088	235955306	PN.LYST_1_70	LYST	282	128	248	258	229	194	193	230	214	195	300	207	206	237	519	174	417	385	398	456	347	408	266	108	238	392		278.038	2.4441
chr1	235969218	235969412	PN.LYST_1_82	LYST	271	79	216	239	242	153	186	229	242	151	216	172	165	180	579	203	491	459	482	451	357	424	279	168	299	472		284.808	2.45455
chr1	235969934	235970142	PN.LYST_1_86	LYST	322	69	257	260	270	167	232	296	243	206	258	211	208	237	584	182	420	475	404	422	333	499	271	111	307	396		293.846	2.46812
chr1	235918763	235918922	PN.LYST_1_44	LYST	218	56	190	168	162	123	153	179	194	187	342	184	151	190	553	245	486	400	469	456	393	470	264	137	261	450		272.346	2.43512
chr1	235879971	235880143	PN.LYST_1_19	LYST	197	49	214	186	174	155	190	238	189	214	140	187	156	168	386	744	409	371	405	366	410	496	588	529	327	309		299.885	2.47695
chr1	235973664	235973883	PN.LYST_1_98	LYST	379	52	324	224	350	227	265	257	274	249	237	231	246	259	615	177	543	497	528	434	407	482	229	113	230	369		315.308	2.49873
chr1	235826219	235826436	PN.LYST_1_1	LYST	219	109	264	276	245	176	239	309	224	287	190	218	236	202	362	521	341	349	479	361	396	366	589	411	314	335		308.385	2.48909
chr1	235904604	235904822	PN.LYST_1_34	LYST	273	98	288	335	341	190	240	286	303	210	337	227	239	261	597	212	523	383	529	476	454	538	377	148	297	466		331.846	2.52094
chr1	235926083	235926275	PN.LYST_1_53	LYST	250	60	187	191	157	157	180	220	212	231	135	183	196	195	514	749	511	500	498	518	490	600	677	560	387	405		344.731	2.53748
chr1	235827179	235827397	PN.LYST_1_2	LYST	277	70	253	256	287	172	248	255	260	179	260	155	177	207	708	194	607	517	654	628	587	578	439	212	345	688		354.346	2.54943
chr1	235892820	235892999	PN.LYST_1_24	LYST	236	75	206	224	223	149	184	235	235	168	300	172	172	170	706	243	594	505	577	609	559	591	398	166	434	692		339.346	2.53064
chr1	235976214	235976415	PN.LYST_1_99	LYST	389	95	372	415	369	262	389	431	372	386	197	375	315	334	453	652	419	494	474	434	410	484	528	411	318	284		387	2.58771
chr1	235938176	235938394	PN.LYST_1_59	LYST	277	86	274	303	248	190	290	157	268	289	183	229	227	226	575	866	506	476	581	479	524	592	898	713	476	485		400.692	2.60281
chr1	235929508	235929677	PN.LYST_1_55	LYST	221	2	171	185	159	161	163	171	190	266	122	234	226	226	706	1085	655	623	646	626	648	730	826	708	547	466		413.962	2.61696
chr1	235915366	235915555	PN.LYST_1_41	LYST	361	83	347	339	330	234	313	392	339	365	304	327	265	278	499	1120	451	449	553	491	568	603	774	640	392	397		431.308	2.63479
chr1	235914480	235914677	PN.LYST_1_39	LYST	357	99	352	334	321	240	318	394	272	377	272	309	272	318	534	739	545	527	502	491	611	621	836	592	399	408		424.615	2.628
chr1	235907262	235907477	PN.LYST_1_36	LYST	289	68	299	299	312	211	235	298	296	275	361	248	237	232	993	333	837	682	855	941	734	778	526	246	485	782		455.846	2.65882
chr1	235896998	235897165	PN.LYST_1_30	LYST	352	123	322	314	331	230	274	312	330	261	379	292	237	291	896	344	705	652	668	741	632	732	468	222	392	669		429.577	2.63304
chr1	235964111	235964275	PN.LYST_1_75	LYST	307	85	237	346	270	266	275	354	279	341	180	284	252	264	649	1039	607	582	662	648	641	732	870	736	465	482		455.885	2.65885
chr1	235945293	235945414	PN.LYST_1_66	LYST	265	89	239	221	237	150	190	200	202	148	304	173	178	157	698	384	667	517	573	663	563	630	422	233	520	779		361.615	2.55825
chr1	235856662	235856862	PN.LYST_1_10	LYST	369	39	320	319	406	258	268	341	382	268	421	300	303	286	965	287	827	665	827	741	761	732	506	217	404	768		460.769	2.66348
chr1	235937154	235937330	PN.LYST_1_58	LYST	437	158	343	363	377	262	316	378	375	278	415	273	331	295	759	372	605	592	616	640	656	667	428	194	387	710		431.808	2.63529
chr1	235971691	235971870	PN.LYST_1_87	LYST	231	87	199	216	214	181	223	283	221	293	284	248	216	227	625	1148	637	582	623	604	678	792	1180	837	592	465		457.154	2.66006
chr1	235963571	235963740	PN.LYST_1_74	LYST	434	139	393	394	392	297	384	503	371	256	622	322	345	342	931	392	679	761	693	706	650	783	491	215	420	703		485.308	2.68602
chr1	235920597	235920791	PN.LYST_1_47	LYST	276	125	288	302	274	210	302	367	244	283	227	225	220	222	613	1096	554	536	517	593	634	673	1069	996	695	606		467.192	2.6695
chr1	235920372	235920597	PN.LYST_1_46	LYST	213	36	164	162	216	152	179	172	220	162	240	168	180	172	1117	383	932	947	980	955	907	922	782	360	863	1274		494.538	2.6942
chr1	235840357	235840573	PN.LYST_1_5	LYST	280	129	344	322	259	241	334	350	277	316	198	282	274	275	666	930	630	679	770	659	766	780	1096	909	554	596		496.769	2.69615
chr1	235894221	235894420	PN.LYST_1_26	LYST	270	40	277	297	302	236	310	306	302	225	361	228	207	252	990	369	864	697	891	884	926	891	634	242	624	960		484.038	2.68488
chr1	235918916	235919125	PN.LYST_1_45	LYST	320	129	332	306	286	230	373	321	353	376	276	367	318	317	806	1182	650	638	813	727	777	859	1111	905	643	664		541.5	2.7336
chr1	235916171	235916384	PN.LYST_1_42	LYST	282	81	273	330	337	169	222	286	294	199	365	163	252	204	1294	491	1128	985	1157	1051	979	911	684	276	704	1111		547.231	2.73817
chr1	235896825	235897012	PN.LYST_1_29	LYST	317	171	316	322	301	229	333	365	286	344	268	303	248	280	696	1124	574	630	673	661	720	736	1146	1050	706	663		517.769	2.71414
chr1	235916373	235916587	PN.LYST_1_43	LYST	319	91	291	313	290	220	315	341	247	280	183	237	229	247	815	1150	697	674	636	682	776	904	1333	1187	816	697		537.308	2.73022
chr1	235956877	235957088	PN.LYST_1_73	LYST	323	67	277	282	223	177	278	272	206	264	281	247	195	195	759	1587	693	702	786	672	795	833	1403	1373	1016	902		569.538	2.75552
chr1	235966327	235966545	PN.LYST_1_78	LYST	253	101	207	196	214	198	207	226	247	186	416	250	214	229	1375	489	1045	1022	1241	1157	1135	1082	820	378	827	1395		581.154	2.76429
chr1	235951989	235952164	PN.LYST_1_68	LYST	339	170	334	380	364	240	294	433	370	276	521	290	302	338	1142	413	955	996	922	906	997	986	593	279	554	1037		555.038	2.74432
chr1	235850298	235850524	PN.LYST_1_8	LYST	263	107	235	246	273	160	214	239	255	215	237	189	223	214	1471	573	1384	1185	1303	1331	1163	1142	814	400	845	1204		610.962	2.78601
chr1	235945111	235945296	PN.LYST_1_65	LYST	306	83	340	301	264	234	293	317	286	278	188	273	295	256	953	1307	718	754	779	832	804	1008	1470	1344	907	886		595.231	2.77469
chr1	235967862	235968059	PN.LYST_1_80	LYST	352	68	341	365	384	268	329	207	325	282	400	311	291	349	1474	525	1151	1177	1190	1115	1230	1255	814	382	746	1329		640.769	2.8067
chr1	235915158	235915367	PN.LYST_1_40	LYST	430	111	453	484	478	416	499	492	539	418	691	446	494	388	1346	404	1018	827	1006	1196	1095	1110	735	332	569	1022		653.808	2.81545
chr1	235856470	235856682	PN.LYST_1_9	LYST	217	57	171	218	198	178	223	256	201	227	154	215	219	229	1023	1344	717	932	844	826	848	972	1955	1975	1277	1221		642.192	2.80767
chr1	235972907	235973111	PN.LYST_1_94	LYST	383	63	355	381	426	295	370	345	405	334	646	358	359	374	1580	443	1221	1117	1239	1191	1203	1211	889	395	780	1351		681.308	2.83334
chr1	235860407	235860598	PN.LYST_1_12	LYST	475	99	409	410	498	322	438	483	409	349	588	393	376	457	1587	465	1281	1184	1217	1263	1266	1160	770	339	663	1236		697.577	2.84359
chr1	235891267	235891482	PN.LYST_1_23	LYST	386	101	389	442	411	283	400	458	402	489	293	364	355	362	989	1611	920	791	1003	966	954	1109	1650	1434	983	1026		714.269	2.85386
chr1	235929302	235929519	PN.LYST_1_54	LYST	450	196	453	460	501	309	389	427	439	336	633	349	376	358	1732	826	1452	1213	1454	1577	1531	1460	525	296	588	847		737.577	2.86781
chr1	235969038	235969237	PN.LYST_1_81	LYST	505	80	498	442	356	311	356	431	389	481	268	384	314	377	1116	1536	1073	1057	1104	952	1052	1259	1614	1483	1051	1002		749.654	2.87486
chr1	235840772	235840993	PN.LYST_1_6	LYST	500	104	489	447	547	338	458	487	518	382	792	438	374	407	1565	522	1396	1140	1411	1293	1216	1259	1063	354	806	1317		754.731	2.87779
chr1	235922203	235922411	PN.LYST_1_48	LYST	329	121	347	423	448	327	370	219	429	359	425	409	351	423	1686	561	1489	1327	1397	1570	1272	1407	929	429	912	1447		746.385	2.87296
chr1	235964261	235964468	PN.LYST_1_76	LYST	496	92	447	451	494	320	436	429	446	373	725	389	399	407	1674	591	1330	1311	1444	1396	1305	1397	928	434	1006	1586		781	2.89265
chr1	235972515	235972736	PN.LYST_1_92	LYST	517	105	566	573	542	352	517	589	525	431	737	466	466	458	1723	529	1400	1506	1476	1420	1268	1421	962	385	820	1443		815.269	2.9113
chr1	235944274	235944441	PN.LYST_1_64	LYST	324	107	310	297	314	223	274	322	284	222	477	265	274	281	1684	739	1373	1344	1393	1608	1395	1485	1113	489	1039	1788		747.077	2.87337
chr1	235936959	235937165	PN.LYST_1_57	LYST	309	111	295	271	184	218	256	252	259	286	141	277	231	238	1427	1982	1277	1357	1282	1177	1327	1440	2321	2156	1565	1378		846.808	2.92778
chr1	235967656	235967873	PN.LYST_1_79	LYST	510	101	524	536	393	350	476	416	470	530	255	461	450	431	1150	1732	1165	1108	1257	1125	1367	1384	1875	1795	1210	1145		854.462	2.93169
chr1	235872274	235872471	PN.LYST_1_15	LYST	469	193	484	449	422	374	486	461	448	463	337	456	382	410	1255	1935	1151	1214	1178	1286	1269	1413	1923	1782	1131	1124		865.192	2.93711
chr1	235954875	235955099	PN.LYST_1_69	LYST	488	150	452	453	426	325	444	443	397	421	240	369	407	364	1288	1768	1208	1113	1205	1104	1280	1377	2145	2165	1557	1385		883.615	2.94626
chr1	235884088	235884258	PN.LYST_1_21	LYST	273	135	292	270	278	180	258	309	296	330	248	261	256	248	1111	1936	1055	981	1090	1130	1135	1295	2393	2375	1786	1595		827.538	2.91779
chr1	235940484	235940652	PN.LYST_1_61	LYST	567	251	552	531	446	376	475	520	472	465	333	430	372	338	1285	2348	1037	1206	1074	1096	1226	1355	1950	1738	1244	1124		877.346	2.94317
chr1	235971837	235972053	PN.LYST_1_88	LYST	437	135	410	448	476	348	434	385	468	382	666	362	345	427	1737	643	1673	1538	1657	1533	1613	1520	1422	552	1397	2173		891.577	2.95016
chr1	235956701	235956892	PN.LYST_1_72	LYST	498	116	422	446	530	291	425	464	394	311	659	349	344	360	1998	801	1460	1671	1748	1629	1660	1687	1450	673	1476	2277		928.423	2.96775
chr1	235973100	235973291	PN.LYST_1_95	LYST	446	69	516	448	428	305	497	465	405	515	377	469	397	374	1309	2135	1157	1203	1335	1268	1413	1610	2240	2055	1438	1264		928.385	2.96773
chr1	235866107	235866282	PN.LYST_1_14	LYST	382	161	433	440	445	312	392	456	433	312	613	374	384	359	1934	669	1799	1688	1720	1738	1750	1564	1156	524	1156	1828		885.462	2.94717
chr1	235897853	235898053	PN.LYST_1_33	LYST	482	206	507	506	441	344	483	524	413	448	252	447	381	374	1556	2270	1410	1308	1586	1446	1515	1601	2423	2468	1690	1662		1028.58	3.01224
chr1	235896628	235896837	PN.LYST_1_28	LYST	274	105	258	254	253	220	228	215	256	235	329	248	225	216	2463	879	2073	1949	2378	2355	2121	2170	1845	965	1975	2935		1054.77	3.02316
chr1	235883935	235884107	PN.LYST_1_20	LYST	417	181	352	339	325	299	275	318	332	267	370	238	249	306	1760	729	1723	1443	1605	1705	1623	1719	1209	656	1475	2208		850.885	2.92987
chr1	235925865	235926094	PN.LYST_1_52	LYST	399	70	152	615	131	532	427	486	608	378	774	582	599	239	2510	832	1853	1656	2154	1770	1806	2305	2160	944	1268	1733		1037.81	3.01612
chr1	235875325	235875528	PN.LYST_1_17	LYST	456	78	469	450	414	283	419	503	382	404	352	404	311	358	1523	2465	1525	1399	1440	1600	1528	1784	2835	2625	2016	1888		1073.5	3.0308
chr1	235878485	235878659	PN.LYST_1_18	LYST	340	118	292	394	479	311	342	499	421	315	477	353	312	419	2089	768	2102	1781	1474	1859	1840	2099	1575	749	1361	2149		958.385	2.98154
chr1	235894129	235894307	PN.LYST_1_25	LYST	381	113	402	355	317	274	395	460	328	405	372	348	314	334	1411	2602	1328	1138	1378	1371	1467	1600	2719	2933	2008	1782		1020.58	3.00885
chr1	235897708	235897880	PN.LYST_1_32	LYST	459	140	475	433	481	335	397	421	436	347	511	336	357	409	2023	766	2001	1738	1814	1992	1836	1983	1422	736	1443	2233		981.692	2.99198
chr1	235933390	235933611	PN.LYST_1_56	LYST	604	256	505	648	613	434	510	605	535	470	777	448	473	532	2523	827	2151	1861	2315	2484	2096	2150	1766	928	1805	2849		1198.65	3.07869
chr1	235972719	235972918	PN.LYST_1_93	LYST	524	177	434	506	413	370	487	453	452	500	327	417	428	374	1957	2710	1629	1736	1871	1863	1903	2122	3206	3075	1933	1808		1218.27	3.08574
chr1	235865918	235866118	PN.LYST_1_13	LYST	548	172	526	552	512	400	493	641	570	604	410	612	510	523	1873	2654	1813	1861	1761	1835	2000	2168	3065	2531	1724	1652		1231.15	3.09031
chr1	235955295	235955507	PN.LYST_1_71	LYST	504	129	460	538	526	329	507	567	469	492	438	459	482	430	1980	3118	1733	1654	1922	1727	1943	2190	3393	2794	1995	2088		1264.12	3.10179
chr1	235827798	235828002	PN.LYST_1_4	LYST	548	115	572	591	395	482	534	494	567	424	461	457	506	437	2800	979	2756	2374	2564	2817	2454	2618	1693	890	1841	2708		1272.19	3.10455
chr1	235944210	235944344	PN.LYST_1_63	LYST	534	188	578	494	461	408	559	664	456	529	439	480	484	462	1795	3568	1518	1787	1574	1618	1927	2115	3065	2305	1673	1474		1198.27	3.07855
chr1	235897135	235897309	PN.LYST_1_31	LYST	236	104	277	259	246	184	266	283	232	302	253	278	240	205	1840	3115	1705	1468	1771	1922	1915	2106	3763	4052	2976	2561		1252.27	3.0977
chr1	235993658	235993870	PN.LYST_1_101	LYST	333	134	340	383	316	240	335	408	322	390	196	362	274	290	2134	3221	1836	2083	2273	2147	2349	2485	4002	4364	2848	2751		1416	3.15106
chr1	235969556	235969781	PN.LYST_1_84	LYST	486	115	459	472	435	332	408	542	442	362	500	384	387	434	3345	1108	3064	2925	3203	3014	2885	2957	2270	1198	2548	3557		1455.08	3.16289
chr1	235940283	235940495	PN.LYST_1_60	LYST	579	293	502	593	661	414	509	533	525	460	507	451	475	464	3433	1157	2815	2671	2901	3304	2849	2873	2248	1167	2581	4043		1500.31	3.17618
chr1	235973487	235973695	PN.LYST_1_97	LYST	561	123	467	541	512	368	524	556	464	506	472	518	465	421	1974	3564	1711	1557	1932	2066	2301	2360	4364	4170	2994	2620		1465.81	3.16608
chr1	235872460	235872666	PN.LYST_1_16	LYST	540	129	586	581	651	443	610	636	631	493	894	519	584	597	3572	1265	3035	2442	3007	2990	2728	2824	2477	1039	2175	3542		1499.62	3.17598
chr1	235887304	235887489	PN.LYST_1_22	LYST	610	197	530	519	655	405	475	553	535	371	844	443	480	524	3088	1118	2634	2397	2457	2819	2777	2834	2305	1069	2365	3705		1411.88	3.1498
chr1	235993444	235993669	PN.LYST_1_100	LYST	631	203	622	668	718	501	586	652	623	482	878	528	717	547	3353	1096	2653	2319	2740	3238	3029	3062	2599	1106	2428	3412		1515.04	3.18042
chr1	235850134	235850323	PN.LYST_1_7	LYST	498	213	505	455	402	377	477	526	482	451	275	429	389	383	2227	3086	2165	2114	2264	2123	2218	2484	3868	4170	2930	2414		1458.65	3.16395
chr1	235904739	235904962	PN.LYST_1_35	LYST	496	183	548	534	554	405	588	588	533	639	440	540	466	491	2405	3540	2484	2100	2502	2383	2614	2584	4086	4345	3087	2996		1620.42	3.20963
chr1	235973280	235973498	PN.LYST_1_96	LYST	568	112	546	550	558	355	500	579	518	343	562	415	423	445	3530	1292	2903	2655	3318	3222	3351	3589	2918	1449	3137	4513		1628.88	3.21189
chr1	235922783	235922957	PN.LYST_1_51	LYST	549	112	565	531	422	379	497	446	427	486	257	435	410	393	2508	3992	2272	2200	2338	2258	2412	2603	4273	5210	3656	2710		1628.5	3.21179
chr1	235969376	235969555	PN.LYST_1_83	LYST	389	161	517	373	342	316	398	406	343	431	240	359	336	356	2440	4358	2393	2293	2412	2266	2591	2753	4779	5224	3724	3003		1661.65	3.22054
chr1	235827725	235827798	PN.LYST_1_3	LYST	298	123	373	268	239	265	280	382	255	264	143	265	210	245	1207	2609	1709	1570	1211	1415	1378	1898	3281	4480	2695	1864		1112.58	3.04633
chr1	235909446	235909672	PN.LYST_1_37	LYST	383	129	336	349	349	288	408	419	362	467	203	376	335	347	2620	4229	2581	2280	2564	2539	2817	3077	5105	5720	4030	3594		1765.65	3.24691
chr1	235969747	235969955	PN.LYST_1_85	LYST	569	151	601	571	495	362	534	568	554	592	357	477	535	440	2608	3989	2321	2266	2637	2642	2638	3059	5208	5166	3531	3284		1775.19	3.24925
chr1	235894360	235894510	PN.LYST_1_27	LYST	503	86	499	387	395	371	432	526	447	409	370	445	381	420	2708	5015	2887	2232	2562	2725	2752	3067	4899	5450	3790	3107		1802.5	3.25588
chr1	235860184	235860406	PN.LYST_1_11	LYST	702	321	704	743	682	513	764	803	689	744	574	701	666	628	3367	5337	2897	3083	3376	3338	3698	3824	6163	5795	3830	3429		2206.58	3.34372
chr1	235972333	235972530	PN.LYST_1_91	LYST	495	121	490	457	411	335	525	573	470	515	391	450	400	429	3406	5319	3074	3149	3449	3365	3601	3881	8071	9381	6902	5371		2501.19	3.39815
chr1	235922400	235922604	PN.LYST_1_49	LYST	539	140	585	564	531	450	581	639	569	626	309	545	498	511	4112	5586	3890	3541	3651	3805	4018	4321	8295	9915	7188	5897		2742.54	3.43815
chr1	40558012	40558236	PN.PPT1_1_8	PPT1	168	45	123	117	132	94	128	147	126	157	145	140	166	146	171	246	179	173	157	152	136	179	256	179	102	127		149.654	2.17509
chr1	40562707	40562940	PN.PPT1_1_9	PPT1	163	40	158	199	168	122	150	172	219	143	348	157	191	177	780	249	585	540	565	768	584	636	354	143	295	483		322.654	2.50874
chr1	40539692	40539896	PN.PPT1_1_1	PPT1	368	50	337	372	396	272	324	433	421	297	596	303	327	329	1041	362	900	847	864	982	917	896	607	245	542	861		534.192	2.7277
chr1	40556915	40557138	PN.PPT1_1_6	PPT1	450	164	406	410	398	270	400	452	384	475	336	407	371	352	819	1194	749	678	876	913	940	931	1363	1092	765	776		629.654	2.7991
chr1	40555020	40555246	PN.PPT1_1_5	PPT1	420	208	458	511	475	324	460	462	443	373	525	351	373	352	1723	572	1415	1168	1383	1498	1308	1499	1124	536	1080	1685		797.154	2.90154
chr1	40557650	40557874	PN.PPT1_1_7	PPT1	466	40	406	438	410	278	418	404	464	344	690	353	349	388	2880	1044	2378	2123	2432	2740	2457	2278	2006	996	2096	2990		1225.69	3.08838
chr1	40542425	40542650	PN.PPT1_1_2	PPT1	523	57	437	508	437	326	521	549	456	292	385	433	394	462	1908	2857	1762	1669	1906	1880	2010	2122	3347	3171	2038	2031		1249.27	3.09666
chr1	40546005	40546229	PN.PPT1_1_4	PPT1	576	164	603	592	461	375	555	609	577	648	381	640	612	519	3992	5692	3454	3294	3864	3855	4096	4198	7349	7108	4898	4529		2447.73	3.38876
chr1	40544191	40544379	PN.PPT1_1_3	PPT1	428	126	475	412	507	346	442	477	533	372	688	412	416	450	4416	1653	3900	3536	3569	4383	3648	3903	3414	2055	4139	5459		1929.19	3.28538
chr10	100183196	100183407	PN.HPS1_1_8	HPS1	419	238	389	443	442	342	319	423	420	314	416	373	334	355	3665	1050	3525	3359	3104	3643	3078	3468	2806	1439	3142	4143		1601.88	3.20463
chr10	100177984	100178220	PN.HPS1_1_4	HPS1	497	202	520	480	504	377	239	420	452	350	523	359	334	415	4114	1354	3578	3468	3345	4222	3602	3799	3351	1825	3957	5253		1828.46	3.26209
chr10	100189235	100189457	PN.HPS1_1_16	HPS1	504	169	474	525	477	420	500	537	472	387	541	371	383	358	3462	1133	3376	3636	2890	3658	3191	3388	3194	1682	3707	4773		1700.31	3.23053
chr10	100183993	100184194	PN.HPS1_1_11	HPS1	397	131	299	298	265	266	308	305	291	380	168	305	261	278	2126	2999	2315	2129	1957	2096	2235	2620	4869	6386	4218	3415		1589.12	3.20116
chr10	100182249	100182473	PN.HPS1_1_7	HPS1	513	216	502	480	418	340	432	418	400	534	254	412	382	400	3059	3784	2955	2815	2891	2784	2951	3326	5402	6146	4134	3785		1912.81	3.28167
chr10	100202846	100203048	PN.HPS1_1_26	HPS1	435	88	384	493	437	347	430	441	463	371	442	425	360	412	3016	1142	2800	2437	2634	3070	2652	2903	2659	1700	3320	3759		1446.92	3.16045
chr10	100182083	100182257	PN.HPS1_1_6	HPS1	195	144	352	240	412	302	424	396	361	278	494	329	349	314	3030	887	2578	2654	2221	3259	2817	3160	2691	1501	2857	3646		1380.42	3.14001
chr10	100183604	100183787	PN.HPS1_1_10	HPS1	448	230	425	404	402	296	364	404	381	280	309	297	305	352	3547	1107	3739	3449	3010	3862	2962	3408	2697	1691	3548	4248		1621.73	3.20998
chr10	100195336	100195537	PN.HPS1_1_24	HPS1	457	159	492	469	568	399	500	500	484	361	708	465	339	445	3946	1474	3482	3670	3194	3833	3803	3932	3760	1949	4203	5537		1889.58	3.27636
chr10	100179754	100179980	PN.HPS1_1_5	HPS1	474	127	444	459	407	364	442	499	490	544	217	409	379	405	3467	4488	3528	3161	3357	3360	3359	4139	6780	8079	5616	4514		2288.77	3.3596
chr10	100194950	100195160	PN.HPS1_1_22	HPS1	547	155	623	565	628	463	508	601	551	470	535	480	400	514	5024	1625	4857	4661	4349	5099	4401	4942	4365	2408	5144	6423		2320.69	3.36562
chr10	100185600	100185793	PN.HPS1_1_14	HPS1	355	130	409	404	409	348	341	397	397	279	344	249	321	295	4312	1520	4105	3878	3560	4216	3704	4082	3293	2034	4325	5407		1889	3.27623
chr10	100190900	100191115	PN.HPS1_1_20	HPS1	543	179	529	586	513	415	569	552	580	406	535	411	462	483	4587	1682	4723	4561	3963	5019	4548	4745	4256	2313	5053	6310		2250.88	3.35235
chr10	100177471	100177633	PN.HPS1_1_2	HPS1	423	222	313	372	405	255	273	284	274	244	362	285	301	296	3770	1435	4188	3627	3343	4044	3448	3998	3297	2115	4621	5377		1829.69	3.26238
chr10	100190832	100191061	PN.HPS1_1_19	HPS1	559	125	584	552	513	414	556	628	519	601	292	505	452	505	4185	5409	4141	3603	3894	3883	4215	4685	8490	10028	7164	5745		2778.73	3.44385
chr10	100177255	100177489	PN.HPS1_1_1	HPS1	496	190	405	434	407	302	453	456	426	472	242	389	404	392	4002	5463	4114	3463	3599	3803	3996	4404	8790	11137	8048	5801		2772.62	3.44289
chr10	100195400	100195617	PN.HPS1_1_25	HPS1	686	103	679	750	712	516	684	748	647	748	578	722	587	616	3992	6203	3841	3940	3949	3743	4340	4465	9075	9646	7308	5918		2892.15	3.46122
chr10	100190296	100190487	PN.HPS1_1_18	HPS1	484	184	505	507	508	392	475	505	491	381	450	390	385	403	4407	1527	4289	4426	3812	4710	4132	4592	3730	2089	4773	5996		2097.81	3.32177
chr10	100189492	100189717	PN.HPS1_1_17	HPS1	407	84	355	469	381	319	359	447	429	452	210	427	390	405	4107	5575	4338	3985	4073	3842	4132	4782	9482	10688	7503	5779		2823.85	3.45084
chr10	100183395	100183616	PN.HPS1_1_9	HPS1	498	146	537	455	465	305	496	515	438	503	206	456	378	411	4025	5413	3703	3644	3890	3887	4173	4826	8235	11087	7574	5982		2778.77	3.44385
chr10	100185419	100185619	PN.HPS1_1_13	HPS1	333	135	369	355	331	257	230	346	328	372	152	248	266	315	3964	5158	3980	3720	3580	3617	3688	4555	8583	10292	7181	5312		2602.58	3.4154
chr10	100193711	100193902	PN.HPS1_1_21	HPS1	526	137	608	591	514	391	569	692	550	576	344	515	496	510	4597	6104	4530	4468	3971	4306	4595	5513	10056	11234	7872	6213		3095.31	3.4907
chr10	100185242	100185430	PN.HPS1_1_12	HPS1	266	71	275	264	263	238	257	331	295	201	300	229	213	237	5651	1949	5142	5308	4641	5739	5043	5419	5044	2772	5826	7311		2434.04	3.38633
chr10	100177764	100177990	PN.HPS1_1_3	HPS1	629	238	542	616	583	410	642	726	612	673	445	580	513	538	4908	7034	4750	4651	4277	4778	5142	5515	12258	12443	8948	7741		3468.92	3.54019
chr10	100186886	100187076	PN.HPS1_1_15	HPS1	506	255	556	537	556	389	555	606	488	628	325	537	423	509	4716	6646	4734	4408	4250	4645	4942	5716	10441	13199	8894	7383		3340.15	3.52377
chr10	100195156	100195347	PN.HPS1_1_23	HPS1	678	145	754	700	659	491	693	846	656	788	438	665	550	620	6136	8377	5961	6250	5611	5671	6183	7128	13761	15170	10590	8839		4167.69	3.6199
chr10	103826245	103826430	PN.HPS6_1_7	HPS6	140	57	139	138	112	127	116	121	142	146	82	127	57	126	252	457	275	276	315	245	320	381	334	391	241	182		203.808	2.30922
chr10	103825343	103825576	PN.HPS6_1_2	HPS6	394	157	384	328	297	235	258	326	282	253	297	226	291	295	2077	581	1931	1715	1863	1806	1522	1762	1422	775	1505	2115		888.346	2.94858
chr10	103825717	103825927	PN.HPS6_1_4	HPS6	366	87	376	406	401	243	355	400	410	289	552	300	396	409	2216	721	2104	1947	1920	2198	1760	2020	1821	882	1858	2756		1045.88	3.01948
chr10	103826901	103827127	PN.HPS6_1_11	HPS6	407	126	469	430	451	327	409	448	362	474	251	340	359	341	1772	2290	1516	1463	1710	1560	2120	1967	3367	3497	2223	1950		1178.04	3.07116
chr10	103825136	103825353	PN.HPS6_1_1	HPS6	348	135	341	319	326	267	279	341	311	306	191	263	285	298	2831	3687	2648	2621	2444	2356	2645	2879	4697	5942	3761	3186		1681.04	3.22558
chr10	103827117	103827224	PN.HPS6_1_12	HPS6	292	156	325	297	304	248	265	355	257	240	374	242	288	279	2938	1354	3277	2893	2474	3023	2568	3128	2525	1684	3143	4097		1424.08	3.15353
chr10	103827358	103827571	PN.HPS6_1_14	HPS6	394	160	415	428	418	296	350	387	374	336	349	315	335	331	3975	1299	4024	3717	3769	3970	3834	3934	3281	2240	4491	5778		1892.31	3.27699
chr10	103826741	103826922	PN.HPS6_1_10	HPS6	355	87	329	334	378	240	283	329	353	288	481	338	351	363	4147	1405	3606	3469	3196	4340	3816	4297	3294	1927	3652	4671		1781.88	3.25088
chr10	103826421	103826655	PN.HPS6_1_8	HPS6	540	173	510	517	606	386	492	524	489	458	542	430	594	510	5369	1703	5154	4564	4849	5321	4794	5361	4376	2634	4844	6829		2406.5	3.38139
chr10	103825527	103825722	PN.HPS6_1_3	HPS6	387	170	403	375	393	285	376	461	376	412	218	358	353	385	3599	4818	3390	3240	3129	3217	3735	4016	7849	9243	6029	4577		2376.69	3.37597
chr10	103827564	103827639	PN.HPS6_1_15	HPS6	394	194	486	374	444	370	340	594	334	361	239	401	365	363	2124	4552	2687	2386	2046	2422	2487	3254	6256	7623	4862	3667		1908.65	3.28073
chr10	103827183	103827358	PN.HPS6_1_13	HPS6	511	238	538	500	539	396	523	609	556	550	601	579	503	494	4583	8094	4230	4180	4316	4543	5400	5535	10731	10501	7055	6603		3188.77	3.50362
chr10	103826088	103826269	PN.HPS6_1_6	HPS6	542	101	581	612	669	410	509	719	563	464	734	544	627	522	5548	1906	5538	5352	4835	5660	5181	5714	4585	2699	5398	7290		2588.58	3.41306
chr10	103825916	103826102	PN.HPS6_1_5	HPS6	583	267	590	576	584	423	550	633	522	580	345	527	497	503	5187	7795	4911	4490	4594	4709	5533	5599	10738	13276	9124	7418		3482.85	3.54193
chr10	103826630	103826754	PN.HPS6_1_9	HPS6	554	234	613	615	567	487	656	710	580	609	562	624	597	592	5598	12072	5379	5168	4897	5352	6398	6767	13954	15451	10980	9083		4196.12	3.62285
chr10	91005397	91005615	PN.LIPA_1_13	LIPA	200	79	183	216	206	140	169	199	178	153	173	160	158	139	1489	416	1257	1002	1268	1358	1088	1150	821	484	938	1445		579.577	2.76311
chr10	90986504	90986668	PN.LIPA_1_9	LIPA	350	104	375	322	418	269	300	360	373	269	623	334	304	328	1413	594	1015	995	1128	1277	1091	1131	821	393	777	1220		637.846	2.80472
chr10	90974456	90974683	PN.LIPA_1_1	LIPA	310	15	305	299	335	199	295	270	342	265	543	271	279	329	2561	969	1908	1825	2268	2222	2278	2153	1963	897	1510	2970		1060.81	3.02564
chr10	91007250	91007472	PN.LIPA_1_14	LIPA	462	93	475	430	478	266	441	502	395	432	322	402	393	382	1691	2422	1529	1571	1617	1627	1688	1805	2761	2668	1793	1883		1097.23	3.0403
chr10	90984990	90985209	PN.LIPA_1_8	LIPA	450	117	484	462	390	304	427	484	388	478	380	401	371	376	1593	2819	1573	1575	1675	1438	1639	1785	2773	2840	2044	1884		1121.15	3.04967
chr10	90975587	90975807	PN.LIPA_1_3	LIPA	485	150	487	496	595	348	429	469	470	344	490	370	424	366	2863	938	2256	2166	2579	2584	2401	2495	1793	845	1954	2805		1215.46	3.08474
chr10	90982196	90982414	PN.LIPA_1_4	LIPA	580	136	508	567	297	383	481	541	494	553	328	426	421	372	2201	2900	2089	2023	2122	1803	2099	2212	3533	3966	2841	2584		1402.31	3.14684
chr10	90988021	90988188	PN.LIPA_1_12	LIPA	390	124	439	359	365	289	413	455	401	432	315	378	377	312	2062	3376	1803	1982	1935	2085	2111	2314	3711	3282	2299	1891		1303.85	3.11523
chr10	90983378	90983602	PN.LIPA_1_5	LIPA	440	155	393	483	448	301	358	409	373	312	339	300	297	298	4019	1581	3280	3279	3780	3523	3214	3568	2653	1290	2724	3990		1607.96	3.20628
chr10	90986669	90986802	PN.LIPA_1_10	LIPA	328	70	337	306	325	235	269	401	246	334	203	298	285	271	1623	3951	1901	1550	1541	1529	1826	1937	3512	4231	3091	2438		1270.69	3.10404
chr10	90987846	90988032	PN.LIPA_1_11	LIPA	558	140	357	507	544	370	229	531	501	370	586	291	483	274	3521	1475	3570	3285	2778	3517	3435	3299	2967	1767	3832	4578		1683.27	3.22615
chr10	90984785	90985004	PN.LIPA_1_7	LIPA	598	231	645	628	666	458	504	614	588	466	647	474	498	508	4301	1580	3950	3418	3969	4222	3594	3967	3285	1905	4151	5121		1961.08	3.29249
chr10	90974664	90974871	PN.LIPA_1_2	LIPA	594	67	573	549	495	403	486	562	444	464	390	441	454	441	2937	4318	2836	2699	2668	2568	2816	3047	5928	6684	4730	4036		1985.77	3.29793
chr10	90983492	90983633	PN.LIPA_1_6	LIPA	434	156	454	425	356	334	374	388	374	399	261	363	348	369	3856	8424	3956	3914	3558	3692	3914	4613	7207	8898	6791	5199		2656.04	3.42423
chr10	73581400	73581625	PN.PSAP_1_9	PSAP	236	78	256	268	240	188	251	303	216	281	164	198	228	222	585	781	508	485	502	456	572	615	956	882	597	522		407.308	2.60992
chr10	73610902	73611118	PN.PSAP_1_21	PSAP	262	106	223	213	168	155	176	209	212	207	101	167	187	180	871	1087	867	913	856	796	751	850	1294	1632	1061	930		556.692	2.74562
chr10	73578577	73578795	PN.PSAP_1_3	PSAP	302	87	287	297	284	215	296	319	276	277	224	260	246	262	829	1171	744	703	681	809	817	901	1439	1292	990	757		567.885	2.75426
chr10	73588743	73588966	PN.PSAP_1_16	PSAP	557	115	490	499	527	332	422	516	497	388	524	388	431	445	1407	424	1210	1282	1156	1228	1022	1079	742	395	719	1101		688.308	2.83778
chr10	73591529	73591751	PN.PSAP_1_18	PSAP	410	158	391	435	367	298	326	324	325	293	315	274	292	305	1470	450	1271	1115	1179	1296	1094	1308	1051	435	1023	1479		680.154	2.83261
chr10	73578321	73578528	PN.PSAP_1_2	PSAP	385	165	370	456	540	320	443	480	418	378	600	376	427	448	1554	490	1203	1403	1148	1464	1164	1229	876	393	763	1332		724.038	2.85976
chr10	73587934	73588087	PN.PSAP_1_14	PSAP	350	21	366	350	371	274	273	354	446	316	620	351	312	398	1506	610	1246	1191	1034	1352	1220	1206	742	389	786	1127		661.962	2.82083
chr10	73582339	73582559	PN.PSAP_1_11	PSAP	564	258	449	471	351	342	367	394	336	394	129	310	319	348	1720	2081	1804	1510	1555	1609	1434	1792	2209	2737	1990	1556		1039.58	3.01686
chr10	73594275	73594472	PN.PSAP_1_20	PSAP	462	169	433	451	539	362	385	438	447	344	542	397	382	394	2182	733	1794	1813	1749	2163	1967	1886	1403	791	1706	2443		1014.42	3.00622
chr10	73590828	73591055	PN.PSAP_1_17	PSAP	649	210	642	666	699	453	593	660	588	676	384	560	592	572	1760	2372	1675	1628	1744	1793	1853	1887	2660	2370	1715	1736		1197.58	3.0783
chr10	73585484	73585698	PN.PSAP_1_12	PSAP	369	77	355	336	378	288	247	366	272	256	369	219	313	296	2640	1104	2184	2059	2052	2501	2093	2307	2228	1246	2750	3371		1179.85	3.07183
chr10	73588548	73588774	PN.PSAP_1_15	PSAP	408	189	396	440	357	297	357	398	361	437	235	427	368	403	1798	2452	1926	1737	1691	1828	1942	1964	3297	3350	2532	2026		1216	3.08493
chr10	73577115	73577315	PN.PSAP_1_1	PSAP	585	192	603	585	535	371	545	602	554	580	388	514	490	550	2513	3427	2359	2379	2310	2376	2567	2622	4041	3738	2667	2401		1557.46	3.19242
chr10	73581623	73581807	PN.PSAP_1_10	PSAP	469	132	436	484	463	323	390	429	407	369	374	315	391	405	2504	1076	2394	2402	2168	2380	2250	2503	2297	1270	2863	3558		1271.23	3.10422
chr10	73587709	73587933	PN.PSAP_1_13	PSAP	544	216	450	519	474	357	449	494	465	553	313	415	444	389	2502	3581	2538	2478	2573	2526	2632	2906	4536	4578	3410	2775		1658.35	3.21968
chr10	73579933	73580162	PN.PSAP_1_8	PSAP	563	83	508	576	316	442	519	559	558	463	629	465	554	401	3647	1416	3543	3566	3080	4085	3615	3610	3242	1617	3446	4730		1778.19	3.24998
chr10	73578764	73578952	PN.PSAP_1_4	PSAP	471	185	468	536	594	367	423	485	441	377	526	408	460	422	3645	1248	3127	3296	3006	3676	3210	3248	2910	1483	3424	4273		1642.65	3.21555
chr10	73579151	73579377	PN.PSAP_1_5	PSAP	562	187	576	616	631	378	590	653	578	580	380	526	522	493	3254	4212	2957	2888	2883	2910	3250	3324	5608	5705	4308	3475		2001.77	3.30141
chr10	73594060	73594284	PN.PSAP_1_19	PSAP	544	206	456	589	534	399	534	629	511	585	378	468	510	450	3043	4366	2723	2795	2972	3090	3132	3282	6094	5892	4440	3741		2013.96	3.30405
chr10	73579366	73579600	PN.PSAP_1_6	PSAP	407	147	451	472	569	332	441	468	371	353	659	384	449	441	3868	1437	3314	3516	3095	3857	3571	3594	3537	1777	3993	5307		1800.38	3.25537
chr10	73579589	73579788	PN.PSAP_1_7	PSAP	617	146	570	584	594	394	610	700	531	614	367	550	519	445	3814	5929	3233	3056	3284	3763	3796	4157	7997	9243	6266	5128		2573.35	3.4105
chr11	1785090	1785320	PN.CTSD_6_15	CTSD	2	1	2	3	2	0	1	3	2	2	1	4	0	4	0	0	0	0	0	0	0	1	0	0	0	0		1.07692	0.0321847
chr11	1784867	1785107	PN.CTSD_6_14	CTSD	20	3	12	20	11	12	23	21	35	16	22	10	27	15	85	15	69	72	74	76	46	84	26	21	33	38		34.0769	1.53246
chr11	1780676	1780887	PN.CTSD_6_10	CTSD	109	42	96	119	111	80	162	230	85	72	87	139	54	92	1349	390	477	1158	394	567	424	538	474	191	1128	620		353.385	2.54825
chr11	1782560	1782790	PN.CTSD_6_13	CTSD	356	142	278	287	254	194	247	288	222	285	99	246	229	256	1429	1768	1639	1448	1269	1268	1451	1653	2491	3322	2211	1780		965.846	2.98491
chr11	1775281	1775504	PN.CTSD_6_4	CTSD	340	82	302	333	330	260	270	203	322	239	259	239	291	263	2637	667	2156	2065	1834	2706	2110	2442	1757	785	1843	2526		1048.5	3.02057
chr11	1780112	1780345	PN.CTSD_6_9	CTSD	347	97	321	334	300	267	259	351	258	288	156	284	254	280	1701	2342	1743	1515	1734	1549	1818	1947	3500	4308	3055	2600		1215.69	3.08482
chr11	1775089	1775308	PN.CTSD_6_3	CTSD	321	112	278	325	330	213	317	329	280	329	184	297	267	276	1278	1753	1432	1408	1223	1315	1462	1592	3344	3686	2626	2198		1045.19	3.0192
chr11	1774865	1775099	PN.CTSD_6_2	CTSD	330	94	335	300	366	248	281	271	379	295	339	309	284	315	3163	1019	2913	2713	2489	3214	2669	2946	2460	1089	2688	3666		1352.88	3.13126
chr11	1778365	1778599	PN.CTSD_6_7	CTSD	485	247	445	480	406	345	415	439	384	400	174	338	336	343	2335	2796	2528	2317	2149	2106	2368	2428	4106	4570	3396	2890		1508.69	3.1786
chr11	1776011	1776246	PN.CTSD_6_5	CTSD	358	118	204	206	190	132	208	158	232	224	146	182	224	164	2328	3223	2535	2467	2184	2309	2422	2710	4480	5472	3655	3053		1522.46	3.18255
chr11	1782383	1782616	PN.CTSD_6_12	CTSD	392	103	368	371	428	265	354	357	354	236	314	278	270	333	2799	1022	2671	2847	2358	3203	2689	2872	2494	1388	3168	3955		1380.35	3.13999
chr11	1780827	1781062	PN.CTSD_6_11	CTSD	426	201	471	429	365	325	410	459	419	407	239	419	317	378	2474	2971	2568	2490	2067	2325	2766	2908	4779	5434	3531	3169		1644.12	3.21593
chr11	1776212	1776306	PN.CTSD_6_6	CTSD	307	72	322	296	352	226	276	392	275	213	463	284	237	308	1879	863	2087	2066	1480	2130	1694	2093	1625	807	1774	2517		963	2.98363
chr11	1778594	1778828	PN.CTSD_6_8	CTSD	503	229	519	543	637	442	532	538	537	453	539	443	486	499	4494	1344	4027	3989	3425	4471	3589	3987	3263	1686	3826	5028		1924.19	3.28425
chr11	1774708	1774914	PN.CTSD_6_1	CTSD	423	180	447	458	422	296	450	482	416	430	214	373	376	384	2950	4211	3141	3048	2754	2869	3083	3528	6535	8194	5465	4734		2148.58	3.33215
chr11	66335698	66335930	PN.CTSF_1_15	CTSF	165	52	159	124	232	134	182	199	86	175	151	158	156	152	250	335	288	321	266	284	239	276	623	568	294	323		238.154	2.37686
chr11	66333321	66333518	PN.CTSF_1_8	CTSF	231	55	220	217	218	179	152	231	241	190	179	183	236	194	1731	443	1510	1401	1200	1561	1351	1385	816	522	1009	1386		655.423	2.81652
chr11	66335825	66336034	PN.CTSF_1_16	CTSF	382	159	342	343	362	281	295	320	357	249	343	283	365	330	3032	860	2638	2550	2328	2803	2378	2516	2150	1118	2091	3094		1229.58	3.08976
chr11	66331567	66331755	PN.CTSF_1_3	CTSF	480	169	438	390	431	355	421	510	412	437	244	371	368	350	1979	2750	1968	1870	1736	2008	1990	2189	3863	4405	3141	2761		1386	3.14176
chr11	66334765	66334970	PN.CTSF_1_12	CTSF	438	86	476	447	482	386	414	465	435	344	444	375	444	451	3254	1045	2866	2403	2549	3127	2829	2975	2542	1505	3292	4361		1478.27	3.16975
chr11	66331938	66332168	PN.CTSF_1_4	CTSF	498	220	402	451	444	361	384	393	406	306	329	350	381	389	2947	992	2765	2384	2581	3091	2781	2810	2496	1388	2834	3696		1387.65	3.14228
chr11	66332369	66332551	PN.CTSF_1_6	CTSF	577	95	518	613	676	475	530	730	586	459	863	561	614	615	3802	1271	3343	3139	2793	3643	3371	3538	2791	1220	2702	4058		1676.27	3.22434
chr11	66331385	66331582	PN.CTSF_1_2	CTSF	416	137	401	465	365	345	378	467	445	338	413	352	482	350	3746	1321	3351	3054	2852	3718	3667	4069	3094	1621	3301	4153		1665.42	3.22152
chr11	66335402	66335634	PN.CTSF_1_14	CTSF	492	113	420	477	485	344	388	485	448	304	475	379	431	441	4490	1376	4059	3512	3774	4341	4039	4245	3654	2048	4288	5366		1956.69	3.29152
chr11	66333722	66333913	PN.CTSF_1_10	CTSF	643	267	564	657	651	468	507	602	572	446	591	512	525	520	4492	1461	4168	3505	3735	4520	4034	4217	3425	1864	3775	5251		1998.92	3.3008
chr11	66334593	66334776	PN.CTSF_1_11	CTSF	516	179	479	499	474	365	519	620	472	482	351	448	444	397	3240	5010	3108	2774	3169	3295	3543	3680	6382	7003	5184	4596		2201.12	3.34264
chr11	66331292	66331463	PN.CTSF_1_1	CTSF	371	100	455	356	331	288	378	450	347	385	191	305	262	293	3675	4809	3404	3083	3011	3339	3288	4027	6339	7868	5879	4272		2211.77	3.34474
chr11	66333507	66333734	PN.CTSF_1_9	CTSF	676	102	631	685	708	472	735	738	630	719	398	603	598	565	4406	5891	4076	3723	4290	4100	4367	4748	8243	9205	6734	5865		2842.62	3.45372
chr11	66332162	66332380	PN.CTSF_1_5	CTSF	543	125	414	496	315	398	505	631	518	495	314	520	491	365	4526	5710	3993	3948	3868	4439	4626	5051	9339	10213	6890	5991		2874	3.45849
chr11	66333109	66333332	PN.CTSF_1_7	CTSF	739	206	632	655	690	488	661	762	657	711	360	612	589	587	5242	7170	5200	4855	5091	5155	5425	5838	10636	12546	8729	7549		3530.19	3.5478
chr11	66334959	66335167	PN.CTSF_1_13	CTSF	627	183	626	618	626	449	658	799	587	671	464	635	571	554	5753	8277	5057	4727	5255	5263	5805	6137	11549	13018	10105	8663		3756.81	3.57482
chr11	18313444	18313641	PN.HPS5_1_14	HPS5	204	57	228	226	216	159	166	188	174	130	191	148	159	163	586	183	425	409	367	439	383	452	297	127	282	497		263.692	2.4211
chr11	18309423	18309643	PN.HPS5_1_10	HPS5	284	130	283	310	299	233	244	110	255	202	304	245	218	242	460	159	386	382	370	319	315	409	256	130	236	365		274.846	2.43909
chr11	18317499	18317702	PN.HPS5_1_18	HPS5	343	118	274	280	283	214	246	265	277	245	318	230	191	246	538	144	439	351	420	344	327	398	266	90	226	356		285.731	2.45596
chr11	18332848	18333107	PN.HPS5_1_34	HPS5	134	1	84	113	104	110	141	105	141	120	153	89	142	112	760	281	517	513	589	667	615	660	444	254	465	598		304.308	2.48331
chr11	18333430	18333603	PN.HPS5_1_35	HPS5	281	72	235	221	223	189	216	246	210	274	185	223	176	182	480	772	491	470	549	449	533	586	781	645	395	426		365.769	2.56321
chr11	18319063	18319279	PN.HPS5_1_21	HPS5	347	117	286	252	217	203	221	263	235	291	135	249	240	226	682	840	632	631	687	588	584	663	888	833	566	559		439.808	2.64326
chr11	18306904	18307108	PN.HPS5_1_6	HPS5	304	53	264	241	260	224	249	279	241	166	301	178	235	248	873	393	830	635	647	768	737	685	549	302	620	874		429.077	2.63254
chr11	18339235	18339442	PN.HPS5_1_36	HPS5	246	84	258	257	238	185	207	287	245	205	253	172	189	208	992	317	886	736	792	770	763	793	567	300	676	1039		448.654	2.65191
chr11	18303395	18303617	PN.HPS5_1_2	HPS5	222	96	204	218	187	195	203	191	186	154	213	209	196	164	973	337	872	789	774	901	767	847	711	328	740	1066		451.654	2.65481
chr11	18330447	18330664	PN.HPS5_1_31	HPS5	346	137	343	302	302	208	213	363	326	379	295	300	343	326	831	1128	728	635	827	658	819	831	1329	1271	809	807		571.385	2.75693
chr11	18322399	18322618	PN.HPS5_1_26	HPS5	400	83	375	399	418	300	385	370	370	311	409	300	318	329	1371	431	1211	916	1105	1104	972	1108	678	336	747	1169		612.115	2.78683
chr11	18318230	18318439	PN.HPS5_1_19	HPS5	389	138	360	317	295	252	341	394	321	366	253	291	338	310	921	1184	809	791	964	816	877	975	1502	1351	875	777		623.346	2.79473
chr11	18308063	18308285	PN.HPS5_1_7	HPS5	117	23	109	108	84	81	104	126	79	119	73	80	97	79	984	1526	911	907	1008	915	992	1000	1860	2198	1732	1355		641.038	2.80688
chr11	18312878	18313056	PN.HPS5_1_11	HPS5	331	111	336	323	253	281	342	437	334	376	249	336	264	298	1058	1674	913	889	989	893	1082	1069	1591	1417	1118	989		690.5	2.83916
chr11	18318428	18318595	PN.HPS5_1_20	HPS5	300	62	145	284	194	201	256	260	270	200	448	274	220	158	1036	846	1490	1158	1169	1425	1328	1479	1141	447	1163	1792		682.538	2.83413
chr11	18309207	18309428	PN.HPS5_1_9	HPS5	293	129	290	269	300	219	322	394	305	305	260	268	307	256	1254	2028	1157	1206	1339	1191	1234	1349	2462	2073	1537	1376		850.885	2.92987
chr11	18320389	18320602	PN.HPS5_1_24	HPS5	440	129	490	399	545	376	395	424	470	321	406	378	377	405	2208	652	1771	1347	1544	1705	1497	1868	1269	693	1424	2050		907.038	2.95763
chr11	18326808	18326983	PN.HPS5_1_27	HPS5	307	110	403	225	228	289	335	345	360	378	351	387	323	278	1498	2210	1172	1014	1314	1399	1672	1644	2380	2196	1474	1341		908.962	2.95855
chr11	18303594	18303818	PN.HPS5_1_3	HPS5	262	104	321	351	332	286	406	377	310	392	251	297	293	283	1337	1936	1263	1287	1297	1323	1379	1449	2632	2371	1829	1499		917.962	2.96282
chr11	18322296	18322480	PN.HPS5_1_25	HPS5	604	207	544	512	488	394	564	660	504	539	379	484	539	451	1655	2390	1422	1275	1567	1386	1607	1647	2280	1947	1274	1386		1027.12	3.01162
chr11	18305300	18305485	PN.HPS5_1_4	HPS5	444	94	393	425	435	333	408	455	420	309	725	373	355	368	2188	866	1754	1527	1523	1936	1736	1965	1412	555	1403	2213		946.731	2.97623
chr11	18332250	18332459	PN.HPS5_1_32	HPS5	420	129	379	391	442	315	400	432	368	309	537	279	343	351	2127	760	1751	1514	1717	1985	1921	1906	1508	804	1712	2432		970.462	2.98698
chr11	18327600	18327790	PN.HPS5_1_29	HPS5	373	109	370	367	357	306	318	366	288	318	178	282	293	332	1607	2093	1491	1288	1675	1348	1614	1614	2705	3490	2345	1902		1054.96	3.02324
chr11	18319127	18319326	PN.HPS5_1_22	HPS5	495	150	441	511	568	371	464	555	539	416	694	417	447	465	2366	824	2155	1751	1812	2030	1914	2177	1519	711	1564	2439		1069.04	3.02899
chr11	18316660	18316833	PN.HPS5_1_17	HPS5	387	85	308	372	409	224	303	482	413	381	323	368	420	354	1729	3217	1645	1670	1622	1622	2011	2279	3566	2783	1946	1684		1177.04	3.07079
chr11	18327779	18327953	PN.HPS5_1_30	HPS5	378	77	365	359	345	247	300	418	413	323	397	327	352	305	3013	1268	2709	2435	2376	2869	2646	2857	1910	981	2544	3269		1287.81	3.10985
chr11	18308997	18309218	PN.HPS5_1_8	HPS5	421	167	456	485	536	455	451	488	431	353	464	385	384	372	3035	1079	2620	2324	2535	2738	2554	2792	2642	1247	2998	3736		1390.31	3.14311
chr11	18313228	18313455	PN.HPS5_1_13	HPS5	383	138	404	394	368	286	451	496	426	447	402	428	478	406	2461	4012	2167	2050	2453	2199	2527	2684	4804	4240	2766	2697		1560.27	3.1932
chr11	18313045	18313239	PN.HPS5_1_12	HPS5	499	250	492	516	475	416	393	506	480	387	414	349	378	440	3777	1078	3397	2796	2797	2930	2902	3209	2353	1316	3103	4092		1528.65	3.18431
chr11	18301358	18301564	PN.HPS5_1_1	HPS5	539	235	502	548	399	345	493	526	467	505	290	415	365	388	2708	3521	2714	2104	2617	2450	2522	2875	4385	5109	3670	2873		1675.58	3.22416
chr11	18306811	18306982	PN.HPS5_1_5	HPS5	519	244	504	502	449	360	487	570	369	470	388	389	368	375	2454	4452	2466	2233	2127	2459	2447	2752	4948	5085	3856	3106		1706.88	3.2322
chr11	18326969	18327146	PN.HPS5_1_28	HPS5	393	98	363	408	428	305	356	350	404	330	545	354	411	297	2834	1473	3453	2899	2681	3583	3739	3730	3022	1634	3647	4624		1629.27	3.21199
chr11	18316518	18316687	PN.HPS5_1_16	HPS5	460	26	384	426	541	352	381	493	433	354	491	374	331	418	3488	1363	3222	2657	2750	3169	2911	3362	2489	1276	3078	3952		1506.96	3.1781
chr11	18332460	18332683	PN.HPS5_1_33	HPS5	522	119	502	465	490	349	501	500	460	489	314	454	423	412	3393	5014	3261	2956	3384	3052	3148	3587	6733	7709	5157	4661		2232.88	3.34887
chr11	18320179	18320400	PN.HPS5_1_23	HPS5	562	164	590	581	499	395	549	578	538	550	258	441	464	481	3602	4798	3512	3045	3659	3311	3579	3888	6895	7933	5449	4418		2336.12	3.36849
chr11	18314410	18314553	PN.HPS5_1_15	HPS5	462	206	523	390	408	349	433	549	380	411	430	372	343	301	3996	9461	3777	3557	3736	3848	4164	4647	8919	9967	7854	6227		2911.92	3.46418
chr11	6412811	6413041	PN.SMPD1_1_5	SMPD1	89	46	79	121	93	81	109	115	82	60	151	78	71	91	11	6	13	20	13	10	16	23	18	8	25	24		55.8846	1.74729
chr11	6413031	6413229	PN.SMPD1_1_6	SMPD1	149	46	173	131	142	109	140	138	149	148	42	134	141	130	379	526	385	376	386	379	438	426	478	496	365	268		256.692	2.40941
chr11	6415628	6415849	PN.SMPD1_1_14	SMPD1	221	64	189	144	85	115	119	120	107	146	46	86	92	105	561	577	594	557	572	467	435	521	532	742	504	382		310.885	2.4926
chr11	6414299	6414520	PN.SMPD1_1_8	SMPD1	177	62	165	179	181	134	176	171	189	188	95	145	151	146	545	840	494	470	561	492	515	576	804	869	600	555		364.615	2.56183
chr11	6415463	6415639	PN.SMPD1_1_13	SMPD1	261	116	316	331	317	222	268	356	340	205	355	272	269	286	1261	375	1000	913	961	1024	901	1142	609	301	650	971		539.308	2.73184
chr11	6412470	6412695	PN.SMPD1_1_3	SMPD1	399	95	348	286	289	239	320	356	393	268	372	330	369	341	2075	633	1862	1631	1796	1884	1643	1889	1154	732	1554	2073		897.346	2.95296
chr11	6414761	6414972	PN.SMPD1_1_10	SMPD1	454	193	495	490	528	344	505	568	428	538	385	477	472	431	1918	2786	1703	1933	2033	1857	1873	2114	3317	2964	2071	1982		1263.81	3.10168
chr11	6413219	6413410	PN.SMPD1_1_7	SMPD1	391	148	370	426	413	329	384	409	381	267	414	341	346	353	2759	801	2414	2210	2128	2580	2335	2687	1679	964	1943	2936		1169.54	3.06801
chr11	6411824	6412062	PN.SMPD1_1_1	SMPD1	484	193	414	443	492	345	452	464	472	296	460	342	368	410	3989	1188	3378	3061	3276	3162	2985	3600	2658	1742	3840	4683		1661.42	3.22048
chr11	6414510	6414690	PN.SMPD1_1_9	SMPD1	450	192	490	467	479	435	452	458	439	304	400	343	376	401	3567	1271	3154	2830	2960	3271	2908	3436	2403	1450	3222	4099		1548.35	3.18987
chr11	6412053	6412225	PN.SMPD1_1_2	SMPD1	368	184	327	274	318	212	279	367	295	310	217	254	262	255	2507	3841	2721	2218	2530	2373	2440	2704	4819	6598	4604	3793		1733.46	3.23891
chr11	6415083	6415314	PN.SMPD1_1_11	SMPD1	566	9	240	445	22	516	667	660	709	491	505	561	645	176	5347	2014	4377	4409	4978	5938	5576	6555	4252	2472	5246	6564		2459.23	3.3908
chr11	6415262	6415482	PN.SMPD1_1_12	SMPD1	634	251	651	590	697	493	715	715	648	710	531	639	673	601	4214	6184	3699	3743	4151	4080	4329	4849	8410	8767	6276	5658		2804.15	3.4478
chr11	6412684	6412821	PN.SMPD1_1_4	SMPD1	440	142	485	418	468	349	478	599	483	481	418	504	473	438	3737	7123	3382	3563	3343	3378	3736	4167	7163	7571	5349	4655		2436.27	3.38673
chr11	6638822	6639038	AMPL7153251684	TPP1	346	22	335	368	345	258	306	315	349	278	281	250	181	255	2945	896	2908	2260	2444	3006	2653	2539	2476	1541	3342	3997		1342.15	3.1278
chr11	6637154	6637381	AMPL7153251679	TPP1	386	30	351	385	328	274	322	298	285	318	191	286	240	273	2110	3921	2320	1828	2053	2178	2189	2602	5008	6829	5414	4271		1718.85	3.23524
chr11	6640332	6640560	AMPL7160430735	TPP1	326	116	351	232	447	292	398	368	432	309	433	370	363	343	3897	1291	3610	2921	3068	3828	3132	3379	3204	2062	4321	4867		1706.15	3.23202
chr11	6637664	6637754	AMPL7154600933	TPP1	196	80	189	193	126	152	150	204	207	129	157	156	136	174	1515	4995	1966	1588	1564	1555	1817	2143	5391	6878	5175	3754		1561.15	3.19345
chr11	6640486	6640709	AMPL7153263147	TPP1	566	198	466	512	457	355	416	403	389	423	220	373	320	380	3292	4655	3864	2998	3440	3292	3133	3439	5967	9358	6737	5369		2347	3.37051
chr11	6637446	6637674	AMPL7154600932	TPP1	624	252	575	644	633	505	519	606	566	456	540	453	599	474	6229	1943	5563	4910	4526	5722	5005	5081	4534	2660	6330	7142		2580.42	3.41169
chr11	6637777	6637930	AMPL7154600930	TPP1	385	143	419	340	406	384	327	374	361	298	357	321	291	310	3978	1485	3993	3427	2931	4170	3211	3627	3020	2217	4779	5108		1794.69	3.25399
chr11	6638165	6638392	AMPL7153388925	TPP1	570	254	528	557	672	460	489	595	625	511	750	473	579	505	5921	1964	5314	4848	4492	5868	5049	5387	5199	2664	6161	7501		2612.92	3.41713
chr11	6638484	6638704	AMPL7153251736	TPP1	635	214	594	733	625	449	586	608	589	653	415	490	517	493	3930	5245	4335	3531	3371	3352	5013	4767	9355	12424	6820	5595		2897.65	3.46205
chr11	6636345	6636574	AMPL7153388927	TPP1	462	50	355	407	196	357	486	432	443	522	294	438	461	288	4081	6775	4160	3594	3867	4584	4515	5265	10164	11717	8309	7183		3054.04	3.48487
chr11	6637920	6638140	AMPL7154600931	TPP1	524	161	542	598	503	394	552	494	451	529	329	409	430	409	3275	5039	3746	3234	3468	3456	3410	4031	8312	10491	7789	6027		2638.58	3.42137
chr11	6636651	6636860	AMPL7153483478	TPP1	519	243	547	261	597	463	525	559	641	493	718	548	553	497	6204	2146	5678	4881	4440	6057	5165	5251	4790	2822	6274	7433		2627.12	3.41948
chr11	6635719	6635937	AMPL7153483476	TPP1	673	199	649	663	583	459	579	625	557	578	351	537	516	509	4707	7015	5096	4226	4893	4998	5114	5881	10545	13706	9967	8040		3525.62	3.54723
chr11	6640001	6640172	AMPL7153483477	TPP1	555	202	527	574	525	406	554	559	465	494	299	420	477	467	4148	6731	4521	3681	3932	4369	4306	4736	9213	12121	9530	7639		3132.73	3.49592
chr11	6636075	6636255	AMPL7153483475	TPP1	670	157	611	601	523	577	600	661	693	543	666	551	608	448	6828	2514	6281	5624	5236	7329	6102	6325	5829	3035	7085	9263		3052.31	3.48463
chr12	102158930	102159147	PN.GNPTAB_1_16	GNPTAB	259	110	255	223	235	162	243	266	183	249	197	215	191	187	611	1024	588	652	737	637	692	734	867	693	459	508		429.885	2.63335
chr12	102224303	102224517	PN.GNPTAB_2_1	GNPTAB	26	21	35	46	27	45	66	59	51	62	67	77	64	54	560	269	541	596	610	654	704	704	948	406	824	1109		331.731	2.52079
chr12	102159757	102159947	PN.GNPTAB_1_17	GNPTAB	246	71	232	209	187	141	190	218	175	165	178	174	188	177	1381	503	1398	1277	1312	1307	1166	1280	345	213	429	458		523.846	2.7192
chr12	102190425	102190624	PN.GNPTAB_1_30	GNPTAB	415	161	368	331	347	255	405	406	284	336	292	310	305	273	881	1657	903	792	834	883	982	1021	1514	1390	1019	1015		668.423	2.82505
chr12	102155135	102155358	PN.GNPTAB_1_9	GNPTAB	415	100	434	391	476	269	350	401	347	292	575	323	295	290	1468	583	1171	1159	1171	1235	1109	1208	929	470	1015	1540		692.923	2.84069
chr12	102173881	102174105	PN.GNPTAB_1_23	GNPTAB	212	105	212	242	202	271	243	233	236	167	338	190	228	220	2631	876	1521	1252	2294	1547	1616	2384	437	217	402	462		720.692	2.85775
chr12	102154874	102155086	PN.GNPTAB_1_7	GNPTAB	390	112	447	392	505	334	329	375	365	334	515	367	324	372	1671	558	1359	1441	1365	1358	1300	1292	983	408	1048	1488		747.385	2.87354
chr12	102157952	102158136	PN.GNPTAB_1_11	GNPTAB	423	173	362	371	463	281	386	396	372	299	524	307	273	361	1785	771	1542	1262	1550	1558	1475	1499	1091	587	1217	1932		817.692	2.91259
chr12	102179635	102179856	PN.GNPTAB_1_26	GNPTAB	382	124	338	356	302	211	301	402	299	394	148	301	260	329	1605	2172	1462	1336	1524	1434	1394	1696	2424	2473	1707	1522		957.538	2.98116
chr12	102183674	102183894	PN.GNPTAB_1_29	GNPTAB	385	140	396	298	420	285	388	381	389	288	514	347	375	353	2590	986	2432	2124	2529	2666	2404	2522	1999	1032	2039	3142		1208.62	3.08229
chr12	102158305	102158527	PN.GNPTAB_1_13	GNPTAB	367	195	357	380	463	300	378	421	347	326	583	349	335	292	2939	1070	2364	2129	2513	2667	2400	2538	2327	1298	2852	3890		1310.77	3.11753
chr12	102164752	102164958	PN.GNPTAB_1_22	GNPTAB	514	121	484	427	461	403	520	544	493	534	444	468	472	465	1700	3077	1912	1794	1820	2061	2171	2309	3774	3772	2358	2351		1363.42	3.13463
chr12	102161751	102161949	PN.GNPTAB_1_19	GNPTAB	540	121	425	444	534	380	431	513	439	329	640	376	395	400	2804	1237	2459	2238	2430	2616	2381	2601	2218	1222	2436	3496		1311.73	3.11784
chr12	102174163	102174383	PN.GNPTAB_1_24	GNPTAB	392	206	378	335	363	311	386	425	338	422	373	361	301	334	2173	3837	2104	1902	2058	2134	2286	2308	4414	4986	3541	3189		1532.96	3.18553
chr12	102158721	102158943	PN.GNPTAB_1_15	GNPTAB	512	130	468	492	553	366	501	570	439	361	710	437	419	416	3529	1194	2749	2585	2895	3228	2979	2899	2747	1488	3211	4493		1552.73	3.1911
chr12	102140850	102141073	PN.GNPTAB_1_1	GNPTAB	637	92	650	576	675	427	582	609	572	483	939	553	520	556	3939	1535	3178	2966	3528	3700	3191	3492	3077	1751	3383	4805		1785.23	3.25169
chr12	102155348	102155558	PN.GNPTAB_1_10	GNPTAB	444	145	469	472	448	322	396	446	479	458	441	462	416	376	2486	4277	2578	2131	2572	2505	2645	2760	5417	5853	3886	3457		1782.35	3.25099
chr12	102164163	102164374	PN.GNPTAB_1_21	GNPTAB	599	172	598	555	668	405	574	627	542	464	755	488	475	475	3799	1269	3315	3144	3407	3520	3372	3434	3153	1678	3257	4808		1752.04	3.24354
chr12	102182295	102182399	PN.GNPTAB_1_28	GNPTAB	518	176	480	448	461	353	469	590	368	408	426	398	384	405	1901	4632	1934	1584	1786	2157	2138	2466	4190	3861	2739	2316		1445.69	3.16008
chr12	102155079	102155303	PN.GNPTAB_1_8	GNPTAB	553	125	461	586	257	412	607	538	560	560	268	537	488	270	2683	4459	2772	2347	2809	2791	2943	3156	5673	6946	4492	3950		1970.88	3.29466
chr12	102158125	102158316	PN.GNPTAB_1_12	GNPTAB	580	86	496	539	481	315	362	602	543	556	429	383	538	408	2642	5944	3103	2566	2507	2913	3263	3492	5879	6741	4366	3790		2058.62	3.31358
chr12	102153727	102153953	PN.GNPTAB_1_6	GNPTAB	557	251	533	572	484	415	502	490	438	516	235	379	373	392	2736	3990	3002	2434	2933	2672	2667	2820	5149	7805	5231	4279		1994.42	3.29982
chr12	102147118	102147329	PN.GNPTAB_1_3	GNPTAB	575	221	573	588	715	469	551	600	609	427	805	511	523	556	4482	1622	3955	3542	3681	4438	3811	4002	3141	1777	3642	4971		1953.35	3.29078
chr12	102158516	102158732	PN.GNPTAB_1_14	GNPTAB	502	209	522	475	383	359	469	520	491	527	358	485	411	454	3034	4806	3357	2639	3131	3272	3320	3713	6226	6855	4999	4249		2144.85	3.3314
chr12	102150948	102151172	PN.GNPTAB_1_4	GNPTAB	289	49	272	152	129	186	213	178	294	377	120	258	229	234	3378	4905	3371	3260	3321	3533	3512	3820	6478	8694	5537	5147		2228.31	3.34798
chr12	102163770	102163992	PN.GNPTAB_1_20	GNPTAB	554	155	577	591	589	420	636	619	579	656	584	640	587	510	3411	6641	3279	2825	3364	3227	3556	3731	6373	6691	4575	4323		2295.88	3.36095
chr12	102179842	102180026	PN.GNPTAB_1_27	GNPTAB	663	150	582	603	688	472	683	711	712	464	923	546	560	547	4706	1769	3980	3438	3993	4539	3968	4384	3375	1936	3658	5203		2048.19	3.31137
chr12	102142861	102143062	PN.GNPTAB_1_2	GNPTAB	726	226	680	733	370	510	717	758	645	676	432	629	603	508	3378	4890	3208	2943	3316	3443	3788	3655	6868	6965	4428	4244		2282.27	3.35837
chr12	102151314	102151471	PN.GNPTAB_1_5	GNPTAB	543	210	556	509	617	402	549	636	587	384	1077	470	453	491	5108	2475	4228	3754	4088	4997	4383	4796	3893	2196	4652	6450		2250.15	3.35221
chr12	102174358	102174533	PN.GNPTAB_1_25	GNPTAB	744	99	474	746	301	578	722	776	739	551	845	656	637	350	6566	2753	5546	4771	5388	6602	5880	6234	5342	3034	5745	7930		2846.5	3.45431
chr12	102159883	102160078	PN.GNPTAB_1_18	GNPTAB	768	307	701	642	709	494	705	783	675	692	492	610	677	564	5496	8788	5367	4604	5199	5290	5648	6153	11169	14376	9129	7614		3755.85	3.57471
chr12	65152654	65152888	PN.GNS_2_1	GNS	19	11	18	22	20	18	26	28	23	27	17	29	21	28	79	123	65	92	80	103	97	96	83	67	48	58		49.9231	1.6983
chr12	65152879	65153117	PN.GNS_1_17	GNS	191	81	131	190	173	145	130	143	146	130	112	122	152	149	1311	364	1258	1142	1204	1435	1078	1279	640	398	842	1030		537.538	2.73041
chr12	65116729	65116951	PN.GNS_1_4	GNS	379	145	389	413	385	293	411	378	322	382	229	328	311	363	828	993	759	727	731	760	804	894	1262	1126	826	699		582.192	2.76507
chr12	65134296	65134505	PN.GNS_1_8	GNS	288	110	297	323	244	190	256	283	220	272	164	229	225	218	975	1665	959	879	940	916	930	1122	1972	2103	1430	1334		713.231	2.85323
chr12	65146414	65146626	PN.GNS_1_15	GNS	554	178	459	506	545	337	379	522	434	379	523	354	420	393	1994	621	1652	1468	1479	1539	1608	1703	1165	496	1117	1644		864.192	2.93661
chr12	65110466	65110683	PN.GNS_1_1	GNS	547	137	471	599	474	453	527	553	559	414	542	495	492	482	1860	603	1556	1594	1463	1761	1504	1688	1198	503	1018	1534		885.654	2.94726
chr12	65122689	65122884	PN.GNS_1_5	GNS	505	183	495	488	516	362	448	504	547	378	601	410	468	409	1868	620	1635	1486	1631	1735	1453	1579	1421	555	1311	1960		906.462	2.95735
chr12	65138537	65138756	PN.GNS_1_11	GNS	492	155	460	459	506	354	459	515	455	352	458	359	382	393	2181	665	1878	1670	1990	2013	1843	1942	1535	818	1656	2262		1009.69	3.00419
chr12	65113761	65113970	PN.GNS_1_2	GNS	417	83	454	392	414	303	431	422	388	491	366	435	418	449	1945	2801	1423	1584	1629	1661	1925	2113	3636	2526	1643	1738		1157.19	3.06341
chr12	65141373	65141554	PN.GNS_1_13	GNS	409	154	351	392	415	324	405	410	372	299	481	359	345	294	2720	1080	2180	2080	2150	2619	2428	2422	1859	1072	2120	2989		1181.88	3.07258
chr12	65130727	65130946	PN.GNS_1_6	GNS	566	246	536	520	485	408	533	613	501	549	316	531	439	546	2309	3033	2138	1899	2222	2216	2220	2629	4087	3946	2557	2719		1490.92	3.17346
chr12	65136749	65136979	PN.GNS_1_9	GNS	544	124	497	503	587	333	497	545	511	383	666	426	449	468	3941	1335	3476	3168	3487	3860	3703	3849	3545	1774	3642	5016		1820.35	3.26015
chr12	65115316	65115547	PN.GNS_1_3	GNS	623	163	512	545	537	398	503	543	490	400	503	441	422	386	4170	1288	3718	3365	3352	4240	3747	4070	3518	1720	4061	5158		1879.73	3.2741
chr12	65141543	65141714	PN.GNS_1_14	GNS	584	207	527	541	452	413	554	597	512	530	517	480	478	480	3109	5321	2703	2658	2834	2902	3150	3412	6092	5376	3718	3591		1989.92	3.29884
chr12	65136936	65137098	PN.GNS_1_10	GNS	580	190	594	600	453	428	611	694	576	633	585	617	606	522	3220	5811	2984	2608	2846	3107	3502	3703	6143	5839	3908	3898		2125.31	3.32742
chr12	65139326	65139543	PN.GNS_1_12	GNS	667	193	617	600	606	491	634	675	572	547	434	543	606	503	3664	5340	3211	2973	3336	3535	3724	4094	7248	7631	5263	4785		2403.54	3.38085
chr12	65133112	65133322	PN.GNS_1_7	GNS	639	130	570	654	683	448	578	618	346	443	575	498	508	553	4971	1614	4704	3929	4424	4835	4385	4847	4522	1267	5437	7094		2279.69	3.35788
chr13	77570069	77570287	PN.CLN5_1_6	CLN5	283	116	249	276	250	183	235	277	277	219	400	215	231	237	291	99	243	224	261	227	223	232	164	52	101	177		220.846	2.34409
chr13	77574566	77574720	PN.CLN5_1_7	CLN5	263	51	237	225	234	171	226	271	235	240	242	248	223	198	357	603	356	262	314	332	367	393	497	315	227	222		281.115	2.44888
chr13	77574721	77574945	PN.CLN5_1_8	CLN5	425	144	353	356	383	269	340	339	356	261	450	298	277	275	1404	475	1246	1162	1256	1157	1091	1196	967	443	932	1529		668.615	2.82518
chr13	77569221	77569428	PN.CLN5_1_4	CLN5	449	136	479	401	423	347	366	419	472	364	439	398	420	385	1603	460	1319	1205	1353	1498	1267	1361	864	439	912	1258		732.192	2.86463
chr13	77574944	77575160	PN.CLN5_1_9	CLN5	282	89	303	297	284	237	294	338	305	331	206	324	299	276	1455	1855	1287	1111	1240	1264	1254	1368	2217	2055	1536	1487		845.923	2.92733
chr13	77566207	77566445	PN.CLN5_1_2	CLN5	367	102	403	435	247	318	403	378	430	304	495	365	354	389	3129	927	2657	2757	2412	2998	2308	2728	2354	1275	2631	3479		1332.5	3.12467
chr13	77569121	77569295	PN.CLN5_1_3	CLN5	537	126	541	526	493	373	526	448	488	521	459	520	456	449	2532	4731	2193	1860	2107	2456	2510	2638	4966	4205	3125	2845		1639.65	3.21475
chr13	77566057	77566240	PN.CLN5_1_1	CLN5	450	177	450	428	373	308	364	479	391	370	286	358	390	368	3630	4947	3307	3301	2746	3322	2918	3500	6049	6554	4699	4207		2091.23	3.3204
chr13	77569980	77570106	PN.CLN5_1_5	CLN5	623	272	688	524	610	502	679	669	581	553	371	504	519	458	4520	8728	4022	3755	3430	4219	4534	5179	8947	9577	6849	5673		2961	3.47144
chr14	88407713	88407927	PN.GALC_1_3	GALC	78	5	66	68	50	51	53	61	87	94	58	59	40	66	57	68	35	39	44	31	30	59	38	24	18	30		50.3462	1.70197
chr14	88434598	88434804	PN.GALC_1_10	GALC	153	11	157	181	180	113	142	133	172	152	203	141	163	143	139	51	104	98	90	120	78	125	81	32	49	100		119.654	2.07793
chr14	88448484	88448654	PN.GALC_1_14	GALC	196	47	208	198	237	151	166	240	251	170	339	209	189	212	301	152	271	245	240	203	211	242	147	57	107	203		199.692	2.30036
chr14	88411885	88412105	PN.GALC_1_4	GALC	236	56	213	253	302	150	196	211	267	218	238	214	172	214	385	102	273	223	272	241	252	296	155	78	130	213		213.846	2.3301
chr14	88459135	88459364	PN.GALC_1_20	GALC	136	34	146	168	170	78	130	135	159	102	124	56	130	175	504	127	347	396	407	433	384	408	248	119	206	375		219.115	2.34067
chr14	88454773	88454940	PN.GALC_1_19	GALC	162	18	141	122	141	132	135	166	160	163	126	146	104	135	321	534	293	249	282	267	305	321	458	327	264	209		218.5	2.33945
chr14	88414029	88414250	PN.GALC_1_5	GALC	242	88	245	230	232	169	251	255	209	278	170	228	194	206	363	456	295	328	284	276	321	395	420	354	226	215		266.538	2.42576
chr14	88429623	88429866	PN.GALC_1_8	GALC	305	68	341	344	415	226	298	352	372	296	589	332	286	362	625	183	451	495	445	415	438	448	271	119	239	433		351.846	2.54635
chr14	88454422	88454620	PN.GALC_1_18	GALC	309	138	339	294	349	259	270	279	361	261	315	264	284	298	748	205	665	555	622	577	520	615	294	194	369	504		380.308	2.58014
chr14	88431829	88431993	PN.GALC_1_9	GALC	270	106	251	252	248	194	258	355	271	302	208	248	233	222	563	904	487	546	508	515	597	645	832	591	389	398		399.731	2.60177
chr14	88442567	88442750	PN.GALC_1_12	GALC	299	127	304	275	345	254	290	305	341	237	366	259	238	248	744	263	734	587	650	623	626	656	403	202	431	655		402.385	2.60464
chr14	88442736	88442912	PN.GALC_1_13	GALC	316	63	296	288	314	214	322	310	258	314	227	290	268	256	548	973	514	471	529	500	461	654	925	734	494	481		423.846	2.62721
chr14	88450635	88450860	PN.GALC_1_15	GALC	190	37	233	159	181	139	216	192	206	225	171	237	183	208	685	1304	654	594	608	737	751	877	1130	823	603	515		456.077	2.65904
chr14	88416142	88416328	PN.GALC_1_6	GALC	259	17	308	266	334	248	287	293	265	231	400	247	237	253	1174	383	820	876	801	889	962	987	690	318	648	1074		510.269	2.7078
chr14	88406185	88406404	PN.GALC_1_2	GALC	306	45	287	328	378	225	294	273	341	248	397	258	254	263	1215	428	960	894	932	1100	960	1050	774	364	848	1317		566.885	2.75349
chr14	88452773	88452993	PN.GALC_1_17	GALC	462	134	460	485	463	334	429	490	364	485	283	426	407	447	850	1126	531	656	725	711	812	978	1304	777	567	676		591.615	2.77204
chr14	88401071	88401290	PN.GALC_1_1	GALC	409	107	383	344	344	286	348	402	362	463	265	339	330	393	1082	1445	819	993	986	911	1006	1260	1681	1301	927	856		693.923	2.84131
chr14	88416951	88417119	PN.GALC_1_7	GALC	357	113	330	280	298	232	308	351	249	310	272	268	226	227	896	1943	920	810	794	789	968	1110	2170	1937	1416	1250		724	2.85974
chr14	88459349	88459559	PN.GALC_1_21	GALC	403	139	376	410	366	291	355	390	395	381	263	362	394	360	2337	2965	2002	2000	1951	2197	2000	2421	4567	4248	2688	2621		1418.54	3.15184
chr14	88459695	88459881	PN.GALC_1_22	GALC	399	211	457	464	570	326	409	492	480	383	701	435	372	448	3138	1143	2360	2539	2410	2669	2339	2561	2260	1196	2327	3501		1330.38	3.12398
chr14	88450802	88450904	PN.GALC_1_16	GALC	424	84	455	369	455	340	344	509	386	278	366	371	342	396	3187	1574	3382	3442	2568	3469	2808	3642	3013	1837	3799	4587		1631.81	3.21267
chr14	88434751	88434863	PN.GALC_1_11	GALC	483	134	552	513	481	395	507	613	476	507	429	534	471	467	4699	10629	4543	4487	3783	4998	4806	6573	12052	12575	8851	7701		3548.42	3.55004
chr14	74947367	74947553	PN.NPC2_1_2	NPC2	367	100	303	340	313	269	297	368	294	264	433	230	312	280	1526	575	1384	1283	1323	1379	1202	1386	788	452	1012	1346		685.615	2.83608
chr14	74951084	74951303	PN.NPC2_1_3	NPC2	513	177	476	504	486	366	480	582	529	585	464	540	495	503	1338	1817	1041	1244	1098	1126	1370	1410	1921	1290	919	943		854.5	2.93171
chr14	74959782	74959988	PN.NPC2_1_5	NPC2	351	56	409	385	360	245	371	427	331	394	219	273	313	358	1601	1978	1597	1546	1384	1526	1581	1745	2725	2252	1522	1387		974.462	2.98876
chr14	74946887	74947115	PN.NPC2_1_1	NPC2	500	200	472	503	491	366	511	564	464	507	278	434	399	431	2182	2811	2019	1975	1866	1973	2053	2229	3787	3393	2394	2166		1344.92	3.1287
chr14	74952981	74953170	PN.NPC2_1_4	NPC2	458	216	487	484	496	388	439	510	416	322	524	366	406	401	3135	1053	2793	2752	2599	2950	2419	2902	2287	1144	2591	3608		1390.23	3.14309
chr15	45897543	45897731	PN.BLOC1S6_1_6	BLOC1S	57	11	52	53	64	36	63	66	81	56	91	63	63	60	27	10	13	28	16	20	17	26	4	5	3	10		38.2692	1.58285
chr15	45884397	45884610	PN.BLOC1S6_1_4	BLOC1S	307	57	333	311	368	242	311	327	335	230	374	280	240	281	1209	422	1045	910	992	1097	1037	1062	716	442	814	1249		576.577	2.76086
chr15	45879806	45880030	PN.BLOC1S6_1_2	BLOC1S	452	149	406	413	467	303	409	439	398	297	407	339	347	370	3105	919	2589	2214	2390	2859	2116	2535	1696	920	1868	2912		1204.58	3.08083
chr15	45895270	45895488	PN.BLOC1S6_1_5	BLOC1S	510	100	499	550	506	350	499	575	418	520	332	473	407	430	1756	3118	1707	1692	1635	1750	2059	2176	3464	3317	2435	2349		1293.35	3.11171
chr15	45884182	45884404	PN.BLOC1S6_1_3	BLOC1S	557	237	547	556	515	385	450	570	384	515	236	404	387	418	3019	3674	2517	2344	2447	2548	2864	3081	4334	5252	3671	3119		1731.96	3.23854
chr15	45879553	45879784	PN.BLOC1S6_1_1	BLOC1S	391	176	436	416	411	309	402	457	348	404	260	365	338	349	2472	3231	2185	2142	2084	2016	2216	2284	4302	5493	3915	3251		1563.58	3.19412
chr15	45898562	45898752	PN.BLOC1S6_1_7	BLOC1S	581	117	622	536	502	416	557	631	537	567	416	470	494	475	3400	6060	3230	3117	3110	3358	3753	4076	7072	7125	5621	4560		2361.65	3.37322
chr15	68521776	68522003	PN.CLN6_1_9	CLN6	37	17	43	26	25	22	39	29	36	39	17	39	30	32	104	145	88	99	70	87	88	102	309	157	163	94		74.5	1.87216
chr15	68500425	68500638	PN.CLN6_1_1	CLN6	199	88	229	199	166	144	232	222	181	218	107	188	161	175	109	125	76	95	65	113	96	128	181	233	113	113		152.154	2.18228
chr15	68510827	68511048	PN.CLN6_1_8	CLN6	243	134	266	265	267	214	260	250	258	224	280	233	256	242	1353	300	1137	1104	870	1012	973	1058	745	381	713	1155		545.885	2.7371
chr15	68500578	68500807	PN.CLN6_1_2	CLN6	512	106	442	503	207	418	528	571	569	446	669	453	490	384	1606	618	1420	1361	1471	1417	1402	1514	1051	468	911	1494		808.885	2.90789
chr15	68503502	68503686	PN.CLN6_1_4	CLN6	268	37	326	324	339	234	273	305	317	244	441	284	300	309	1673	645	1396	1366	1553	1454	1325	1473	1414	646	1295	1750		768.885	2.88586
chr15	68504034	68504244	PN.CLN6_1_6	CLN6	462	177	471	411	394	309	378	330	404	305	353	342	299	316	2037	606	1962	1941	1603	1976	1466	1902	1234	733	1442	1802		909.808	2.95895
chr15	68506565	68506799	PN.CLN6_1_7	CLN6	572	265	576	557	516	400	607	582	486	587	361	490	541	529	2420	3055	2194	2078	2012	2539	2495	2705	4536	4777	3212	2827		1612.27	3.20744
chr15	68503853	68504044	PN.CLN6_1_5	CLN6	453	121	337	398	130	240	396	406	343	423	229	337	318	284	2245	3491	2438	2109	2196	2424	2621	2568	4657	5905	3853	3221		1620.88	3.20975
chr15	68501917	68502149	PN.CLN6_1_3	CLN6	527	14	483	539	440	385	555	690	524	557	364	528	492	480	3141	4580	3153	3182	3230	3192	3230	3605	6773	6500	4528	4323		2154.42	3.33333
chr15	72643270	72643487	PN.HEXA_1_10	HEXA	407	136	492	424	417	306	389	384	419	286	295	282	297	396	2520	719	2308	2060	2254	2063	1807	2227	1403	726	1666	2051		1028.23	3.01209
chr15	72668202	72668379	PN.HEXA_1_18	HEXA	381	101	438	409	408	298	331	494	381	275	348	274	371	352	3044	976	2640	2375	2261	2627	2056	2564	1988	1231	2108	2997		1220.31	3.08647
chr15	72641442	72641650	PN.HEXA_1_8	HEXA	287	159	279	279	211	191	219	252	248	241	252	225	226	256	3209	1051	3165	2778	2878	2689	2560	2850	2030	1417	3028	3707		1334.12	3.12519
chr15	72667860	72668087	PN.HEXA_1_16	HEXA	535	167	481	453	503	391	440	536	478	366	606	418	437	431	4040	1269	3220	3003	3216	3402	3081	3481	2899	1466	3110	4412		1647.73	3.21689
chr15	72642823	72643028	PN.HEXA_1_9	HEXA	539	54	584	520	417	410	520	581	567	552	293	493	499	460	2657	3458	2440	2412	2463	2461	2681	2920	5034	5054	3336	2922		1704.88	3.23169
chr15	72647882	72647983	PN.HEXA_1_14	HEXA	332	111	380	377	437	306	339	414	300	277	409	300	288	321	2110	1099	2186	2014	1877	2234	1943	2519	1836	1063	2140	3019		1101.19	3.04186
chr15	72636267	72636487	PN.HEXA_1_1	HEXA	467	109	471	522	419	364	469	488	461	538	283	406	381	401	3403	4161	2918	3039	2928	3020	3157	3710	6166	7175	4866	3982		2088.62	3.31986
chr15	72641235	72641452	PN.HEXA_1_7	HEXA	596	132	631	604	559	461	622	668	576	594	436	541	542	562	3312	4489	2787	2819	3126	3168	3268	3698	6535	7006	4846	4478		2194.46	3.34133
chr15	72645325	72645548	PN.HEXA_1_12	HEXA	630	167	631	683	690	498	597	613	647	465	629	497	491	516	5540	1704	4300	4514	4812	5265	4674	5417	4089	2270	4692	6429		2363.85	3.37362
chr15	72638856	72639062	PN.HEXA_1_4	HEXA	518	130	562	567	594	407	545	556	508	436	679	439	469	480	4617	1559	3812	3691	4153	4457	4144	4124	3553	2055	4390	5671		2042.92	3.31025
chr15	72640331	72640526	PN.HEXA_1_6	HEXA	558	150	594	638	717	446	613	654	642	462	816	525	516	580	4466	1569	3625	3677	4043	4339	4167	4159	3575	1879	4249	5726		2053.27	3.31245
chr15	72643477	72643685	PN.HEXA_1_11	HEXA	645	212	629	657	595	481	596	614	623	664	334	539	487	576	3939	5323	3632	3708	3786	3511	3766	4315	7319	8747	5899	5107		2565.54	3.40918
chr15	72638532	72638751	PN.HEXA_1_3	HEXA	469	83	415	409	395	314	426	487	389	472	301	393	363	374	3854	5919	3602	3469	3488	3772	3779	4241	7543	9634	6642	5551		2568.62	3.4097
chr15	72637763	72637923	PN.HEXA_1_2	HEXA	554	121	526	452	444	406	416	504	449	383	416	373	385	427	4508	1658	4326	4257	3852	4693	4139	4552	3318	1984	4558	5308		2038.81	3.30938
chr15	72668077	72668212	PN.HEXA_1_17	HEXA	391	111	450	342	288	316	344	358	340	372	148	304	310	315	3562	5442	3667	2890	3015	3510	3369	4429	5824	9441	6121	4051		2296.54	3.36107
chr15	72645960	72646150	PN.HEXA_1_13	HEXA	660	160	582	625	583	412	664	633	533	640	450	562	541	561	3784	6251	3678	3560	3697	3750	4083	4306	8308	9254	6798	6143		2739.15	3.43762
chr15	72648826	72649011	PN.HEXA_1_15	HEXA	602	255	582	570	529	436	582	650	544	636	411	573	539	544	3810	5751	3645	3731	3577	3902	4121	4208	7785	8108	5964	4944		2576.88	3.41109
chr15	72639921	72640142	PN.HEXA_1_5	HEXA	749	277	671	618	544	498	637	623	567	651	292	499	619	491	4343	6393	4423	4423	4277	4633	4543	4951	9192	11230	7597	6458		3084.58	3.4892
chr15	52679998	52680206	PN.MYO5A_1_39	MYO5A	293	121	297	271	235	180	244	348	269	310	217	219	231	244	327	548	304	322	306	312	302	434	470	357	289	249		296.115	2.47146
chr15	52640935	52641121	PN.MYO5A_1_18	MYO5A	281	92	296	310	323	176	302	313	321	212	516	262	275	253	636	308	469	390	490	505	417	434	213	99	208	308		323.423	2.50977
chr15	52659174	52659376	PN.MYO5A_1_26	MYO5A	219	75	246	240	259	132	218	232	246	166	251	198	208	206	647	222	614	542	626	676	556	582	415	246	516	716		355.923	2.55136
chr15	52620008	52620231	PN.MYO5A_1_10	MYO5A	325	45	295	274	331	186	266	342	259	218	396	228	266	239	743	299	675	598	640	675	542	619	480	192	406	618		390.654	2.59179
chr15	52662332	52662553	PN.MYO5A_1_27	MYO5A	380	117	353	357	245	201	330	345	317	360	247	281	240	269	528	853	561	465	529	462	562	547	741	607	413	385		411.346	2.61421
chr15	52635237	52635460	PN.MYO5A_1_16	MYO5A	317	60	299	283	307	192	269	271	294	257	263	261	246	273	782	286	746	526	777	776	639	676	409	204	514	736		410.115	2.61291
chr15	52684081	52684299	PN.MYO5A_1_42	MYO5A	343	55	368	332	383	264	341	359	347	285	443	300	294	321	1090	380	985	781	918	812	820	899	610	302	558	948		520.692	2.71658
chr15	52638497	52638695	PN.MYO5A_1_17	MYO5A	266	68	253	236	225	180	261	251	287	329	202	281	198	238	859	1278	682	758	750	677	791	868	1251	1003	656	611		517.654	2.71404
chr15	52725377	52725588	PN.MYO5A_1_58	MYO5A	307	48	317	318	366	246	277	336	303	255	458	250	248	333	1121	489	867	895	898	923	962	882	775	356	586	1259		541.346	2.73348
chr15	52700300	52700507	PN.MYO5A_1_50	MYO5A	331	59	270	346	317	218	237	258	223	212	236	203	212	223	1155	379	1035	945	1076	965	969	882	783	363	802	1317		539.077	2.73165
chr15	52717901	52718079	PN.MYO5A_1_54	MYO5A	334	108	241	272	324	213	266	296	300	206	296	242	218	259	1083	369	953	924	835	1076	838	941	650	360	680	1021		511.731	2.70904
chr15	52676325	52676551	PN.MYO5A_1_38	MYO5A	379	96	331	296	330	200	281	294	295	238	297	258	243	260	1223	383	1219	952	1115	972	973	1080	701	382	825	1164		568.731	2.75491
chr15	52606272	52606444	PN.MYO5A_1_2	MYO5A	335	93	361	342	368	240	322	319	357	279	531	327	295	324	1076	489	1114	945	941	1098	949	973	641	244	604	955		558.538	2.74705
chr15	52605860	52606073	PN.MYO5A_1_1	MYO5A	267	112	240	561	263	200	279	485	494	315	442	267	260	239	718	1148	933	765	722	764	1111	809	1310	1359	597	619		587.654	2.76912
chr15	52656767	52656937	PN.MYO5A_1_25	MYO5A	422	165	400	368	434	279	413	477	401	402	360	392	411	366	820	1292	822	750	793	767	947	996	1248	881	622	568		607.538	2.78357
chr15	52611358	52611582	PN.MYO5A_1_6	MYO5A	258	103	285	295	309	206	271	232	256	219	304	233	238	282	1225	478	1117	856	1089	1217	1107	1021	810	432	904	1272		577.654	2.76167
chr15	52662511	52662727	PN.MYO5A_1_28	MYO5A	389	148	334	321	405	228	262	342	319	253	418	255	335	256	1355	464	1229	856	1061	1057	967	1029	758	469	871	1237		600.692	2.77865
chr15	52632313	52632541	PN.MYO5A_1_14	MYO5A	430	127	340	421	340	210	355	170	219	335	337	294	305	335	1539	407	1476	1033	1306	1341	1268	1290	758	367	805	1184		653.538	2.81527
chr15	52645716	52645940	PN.MYO5A_1_21	MYO5A	413	56	382	291	235	311	361	331	380	469	255	394	350	249	1023	1371	869	929	937	873	1049	1159	1524	1198	866	843		658.385	2.81848
chr15	52643401	52643622	PN.MYO5A_1_19	MYO5A	404	116	419	347	284	269	321	324	330	394	168	300	309	306	1120	1225	1070	966	925	811	946	1114	1440	1323	841	782		648.231	2.81173
chr15	52671781	52671980	PN.MYO5A_1_35	MYO5A	373	94	378	335	326	250	338	373	333	403	251	326	262	303	1099	1417	1103	913	1003	1084	1006	1176	1669	1568	961	960		704	2.84757
chr15	52613573	52613766	PN.MYO5A_1_8	MYO5A	337	147	358	338	424	289	326	366	345	257	483	306	285	316	1228	417	1132	979	1059	1114	1077	1091	948	424	915	1399		629.231	2.79881
chr15	52688450	52688665	PN.MYO5A_1_43	MYO5A	354	27	366	269	278	223	281	278	303	371	208	292	308	252	1042	1815	1089	947	1015	1040	1128	1153	1869	1837	1289	1121		736.731	2.86731
chr15	52699420	52699638	PN.MYO5A_1_48	MYO5A	388	84	342	441	522	287	392	369	396	320	522	323	355	328	1762	572	1384	1242	1540	1536	1398	1400	1082	412	916	1592		765.577	2.88399
chr15	52652100	52652326	PN.MYO5A_1_23	MYO5A	472	162	414	403	406	265	446	468	395	434	339	357	346	360	971	1616	964	882	1071	853	1044	1125	1886	1668	1186	1129		756.231	2.87865
chr15	52708155	52708362	PN.MYO5A_1_52	MYO5A	455	169	399	438	514	341	412	377	405	326	366	357	334	378	2105	570	1673	1239	1675	1627	1612	1807	905	468	1004	1370		820.231	2.91394
chr15	52628590	52628791	PN.MYO5A_1_13	MYO5A	564	146	468	533	477	335	509	580	447	516	463	436	454	426	1314	1990	1130	1089	1064	1067	1242	1193	2017	1356	914	1033		837.038	2.92275
chr15	52646023	52646245	PN.MYO5A_1_22	MYO5A	314	146	292	319	367	247	341	320	287	244	429	239	296	248	1532	561	1464	1166	1384	1535	1268	1305	1151	600	1477	1901		747.423	2.87357
chr15	52681446	52681612	PN.MYO5A_1_41	MYO5A	489	180	435	409	446	278	414	508	396	489	353	452	405	357	1008	2161	1115	925	968	1221	1147	1266	1895	1554	1144	978		807.423	2.9071
chr15	52609301	52609500	PN.MYO5A_1_4	MYO5A	208	26	227	235	275	158	214	204	263	248	409	263	237	244	1953	803	2010	1603	1854	1954	1704	1795	1434	610	1531	2257		873.808	2.94142
chr15	52615526	52615713	PN.MYO5A_1_9	MYO5A	406	125	292	322	297	259	352	368	237	302	198	311	280	248	1219	2161	1340	1105	1317	1055	1433	1258	2575	2193	1641	1534		878	2.94349
chr15	52681304	52681480	PN.MYO5A_1_40	MYO5A	145	93	209	219	267	131	192	242	228	189	286	190	173	228	2110	952	1843	1509	1896	1924	1798	1925	1407	748	1562	2471		882.192	2.94556
chr15	52671953	52672171	PN.MYO5A_1_36	MYO5A	495	167	448	496	578	366	427	447	494	415	534	386	445	374	2401	846	2051	1534	1988	1514	1714	2060	1295	716	1346	2049		984.077	2.99303
chr15	52622532	52622746	PN.MYO5A_1_12	MYO5A	381	207	445	461	547	328	392	411	430	328	529	383	361	366	2158	760	2129	1494	2040	2100	1887	1943	1381	649	1605	2292		1000.27	3.00012
chr15	52643504	52643728	PN.MYO5A_1_20	MYO5A	366	150	388	420	487	280	394	372	413	337	531	363	356	337	2240	755	1945	1499	2010	2143	1971	1947	1469	795	1793	2311		1002.77	3.0012
chr15	52702501	52702717	PN.MYO5A_1_51	MYO5A	520	142	483	428	385	334	442	512	419	436	223	415	410	343	1551	2321	1598	1382	1448	1515	1578	1715	2549	2749	1891	1680		1056.5	3.02387
chr15	52720569	52720792	PN.MYO5A_1_56	MYO5A	502	199	463	523	647	397	533	545	487	430	792	456	435	436	2165	823	1859	1533	1992	2028	1755	1972	1649	792	1454	2051		1035.31	3.01507
chr15	52622336	52622542	PN.MYO5A_1_11	MYO5A	610	199	535	532	525	379	538	584	510	550	417	460	476	463	1661	2410	1602	1362	1491	1494	1738	1655	2819	2431	1616	1820		1110.65	3.04558
chr15	52664148	52664375	PN.MYO5A_1_29	MYO5A	358	15	308	315	267	218	237	323	281	350	151	242	237	272	1955	2775	1760	1579	1833	1916	2051	2089	3868	4600	2787	2462		1278.81	3.10681
chr15	52667514	52667736	PN.MYO5A_1_32	MYO5A	520	118	444	448	535	329	528	508	551	431	808	477	451	480	2853	1122	2440	2001	2578	2609	2651	2497	1832	1060	2300	3243		1300.54	3.11412
chr15	52656598	52656778	PN.MYO5A_1_24	MYO5A	399	143	370	323	376	329	343	356	302	253	303	265	288	305	2908	953	2875	2019	2566	2809	2503	2424	1956	1262	2605	3330		1252.5	3.09778
chr15	52697301	52697475	PN.MYO5A_1_46	MYO5A	417	181	419	446	411	304	340	389	337	306	353	266	305	320	3029	1296	2957	2425	2762	2934	2564	2741	2326	1426	3259	4170		1410.88	3.14949
chr15	52632505	52632668	PN.MYO5A_1_15	MYO5A	362	88	379	311	291	265	360	392	409	405	371	421	337	365	2291	3496	2317	2158	2210	2209	2265	2525	4212	3647	2376	2041		1403.96	3.14736
chr15	52689258	52689484	PN.MYO5A_1_44	MYO5A	451	200	441	502	534	344	450	390	413	312	535	362	366	354	3260	1203	2870	2545	3005	3096	2753	2977	2781	1427	3538	4479		1522.62	3.18259
chr15	52668475	52668702	PN.MYO5A_1_33	MYO5A	470	82	486	483	467	403	529	601	440	442	312	405	389	421	2597	3493	2569	2218	2269	2563	2602	2809	5184	5230	3759	2966		1699.58	3.23034
chr15	52725232	52725444	PN.MYO5A_1_57	MYO5A	654	206	697	647	611	418	679	687	538	614	419	588	562	514	2845	4395	2963	2413	2556	3001	3107	3191	5073	5463	4099	3616		1944.46	3.2888
chr15	52664372	52664586	PN.MYO5A_1_30	MYO5A	543	259	502	519	508	391	466	510	474	381	518	399	433	488	3743	1304	3614	2826	3259	3704	3159	3305	2643	1792	3875	4879		1711.31	3.23333
chr15	52820859	52821069	PN.MYO5A_1_59	MYO5A	400	145	351	367	390	286	319	397	360	371	202	303	307	346	2696	3983	3064	2570	2612	2661	2424	2694	5263	6746	4675	3969		1842.35	3.26537
chr15	52675234	52675439	PN.MYO5A_1_37	MYO5A	689	168	665	615	619	500	696	801	780	765	607	637	609	668	3232	4735	3222	2867	3076	3143	3124	3660	6547	5662	3619	3456		2121.62	3.32667
chr15	52700093	52700310	PN.MYO5A_1_49	MYO5A	333	90	329	517	441	225	323	575	528	306	435	248	500	390	3491	5539	3365	2806	3120	2760	3826	3767	6820	7890	5354	3370		2205.69	3.34354
chr15	52689478	52689691	PN.MYO5A_1_45	MYO5A	631	244	595	634	558	410	606	658	580	566	422	593	577	485	3124	4522	3132	2872	2812	3400	3237	3465	6068	6401	4259	4016		2110.27	3.32434
chr15	52668683	52668843	PN.MYO5A_1_34	MYO5A	427	162	434	461	566	313	422	529	474	386	631	388	433	407	4565	2185	4071	3353	3792	4453	4032	4426	3590	2078	4594	6139		2050.42	3.31184
chr15	52609106	52609312	PN.MYO5A_1_3	MYO5A	536	176	506	532	422	361	503	543	471	524	230	402	440	412	3301	4660	3688	2936	3323	3249	3426	3758	6693	8358	5929	4708		2311.04	3.36381
chr15	52697469	52697637	PN.MYO5A_1_47	MYO5A	567	230	508	475	470	367	547	549	450	513	441	441	451	417	2973	5333	2790	2255	2445	3076	3131	3165	6019	6304	4747	3695		2013.81	3.30402
chr15	52708352	52708548	PN.MYO5A_1_53	MYO5A	596	155	536	525	500	395	510	530	484	532	274	495	428	488	3837	5663	3936	3311	3488	3600	3855	4253	6627	7719	5773	4505		2423.65	3.38447
chr15	52667395	52667572	PN.MYO5A_1_31	MYO5A	605	273	671	634	647	466	721	869	572	639	593	579	593	561	3891	6659	3525	3020	3126	3729	3922	4016	8059	7677	5256	4708		2538.88	3.40464
chr15	52718068	52718243	PN.MYO5A_1_55	MYO5A	677	263	646	670	656	504	648	805	598	648	549	625	599	558	3465	6994	3393	2890	3089	3488	3616	3810	7704	6888	5196	4493		2441.23	3.38761
chr15	52611169	52611358	PN.MYO5A_1_5	MYO5A	557	239	538	622	545	399	653	655	482	583	464	484	525	474	3993	6751	4001	3753	3980	4156	4703	4739	10397	10551	7724	6774		3028.54	3.48123
chr15	52613413	52613636	PN.MYO5A_1_7	MYO5A	635	157	622	733	667	474	757	717	609	621	373	603	683	559	4515	7453	5229	3989	4859	5013	5579	5641	10929	11477	8145	7582		3408.5	3.53256
chr15	55526931	55527143	PN.RAB27A_1_7	RAB27A	459	108	523	483	573	357	464	406	426	389	438	356	347	401	1923	609	1491	1385	1593	1607	1508	1671	1163	548	1257	1733		854.538	2.93173
chr15	55515937	55516158	PN.RAB27A_1_3	RAB27A	320	35	345	337	390	257	304	367	293	216	509	271	244	286	1926	676	1629	1561	1584	1858	1595	1688	1641	785	1819	2550		903.308	2.95584
chr15	55520753	55520977	PN.RAB27A_1_5	RAB27A	527	98	520	482	532	362	441	568	536	397	488	414	380	475	2561	825	2282	1905	2226	2191	1935	2134	1444	633	1519	2213		1080.31	3.03355
chr15	55522521	55522745	PN.RAB27A_1_6	RAB27A	292	129	540	515	468	335	513	459	453	470	253	441	354	377	1979	2846	1815	1579	1917	2111	2138	2348	3616	4032	2770	2326		1349.08	3.13004
chr15	55516151	55516341	PN.RAB27A_1_4	RAB27A	621	227	689	659	654	495	693	734	665	659	553	641	594	569	2165	3687	1759	2006	2012	2182	2236	2626	4352	3279	2540	2174		1518.12	3.1813
chr15	55527073	55527294	PN.RAB27A_1_8	RAB27A	390	178	413	416	408	302	428	493	363	402	361	375	312	405	2236	4036	2201	2201	2196	2134	2356	2503	5029	4680	3507	2975		1588.46	3.20098
chr15	55497718	55497929	PN.RAB27A_1_2	RAB27A	567	269	614	581	624	433	604	688	542	620	465	628	521	517	4136	6141	3319	3562	3580	3590	3940	4557	8357	8230	5915	4923		2612.42	3.41704
chr15	55497610	55497811	PN.RAB27A_1_1	RAB27A	506	115	544	649	700	481	600	653	634	425	624	518	499	555	4759	1802	4335	3786	4438	4841	4464	4789	4355	2215	4891	6169		2244.12	3.35105
chr16	28493354	28493557	PN.CLN3_1_4	CLN3	0	0	1	3	2	2	2	1	4	1	1	1	2	2	3	2	1	4	6	7	0	4	1	0	2	1		2.03846	0.309303
chr16	28497631	28497852	PN.CLN3_1_8	CLN3	207	64	200	179	209	171	165	190	203	159	223	179	203	187	544	132	436	379	395	449	484	472	185	99	172	307		253.577	2.40411
chr16	28495272	28495499	PN.CLN3_1_7	CLN3	415	150	395	342	320	289	323	320	316	300	156	295	273	264	1234	1576	1122	1181	1286	1076	1219	1355	1795	1929	1406	1223		790.769	2.89805
chr16	28493798	28494021	PN.CLN3_1_6	CLN3	289	141	285	334	370	249	288	294	321	245	382	245	315	290	2159	781	1832	1756	1858	2223	2077	2035	1670	894	1938	2548		993.038	2.99697
chr16	28488754	28488984	PN.CLN3_1_1	CLN3	241	83	272	243	238	208	242	262	215	256	119	216	215	183	1511	2333	1555	1504	1571	1586	1794	1856	3329	3607	2652	2273		1098.62	3.04085
chr16	28499818	28500018	PN.CLN3_1_12	CLN3	356	108	386	401	419	301	350	366	347	303	394	300	287	350	2954	948	2763	2341	2357	2697	2468	2614	2160	1313	2814	3381		1287.62	3.10979
chr16	28489091	28489314	PN.CLN3_1_3	CLN3	434	189	491	406	438	333	436	419	433	546	252	426	406	436	2792	3934	2813	2789	2805	2577	3113	2973	4602	5651	3969	3485		1813.38	3.25849
chr16	28493569	28493800	PN.CLN3_1_5	CLN3	393	97	408	381	222	312	424	448	342	462	235	393	383	262	3366	4559	2075	2848	2854	2905	2422	3453	5575	5008	5165	4115		1888.73	3.27617
chr16	28502933	28503157	PN.CLN3_1_15	CLN3	470	216	489	425	452	349	464	508	423	478	363	357	416	348	2746	4075	2617	2779	2482	2535	2687	3021	5714	5972	4402	4088		1879.85	3.27412
chr16	28497849	28498044	PN.CLN3_1_9	CLN3	471	192	551	507	479	395	523	579	477	532	285	452	441	412	2694	4065	2617	2762	2702	2521	2883	3039	5240	5157	3925	3394		1819.04	3.25984
chr16	28498686	28498888	PN.CLN3_1_10	CLN3	260	12	240	262	90	498	484	394	610	429	666	484	525	203	4891	1746	4066	3638	3753	4793	4438	4452	3561	1833	3536	4633		1942.19	3.28829
chr16	28502760	28502993	PN.CLN3_1_14	CLN3	583	181	580	593	659	468	511	565	518	442	628	398	504	531	4968	1567	4127	3774	4383	4663	4338	4481	3816	2261	4194	5804		2136.04	3.32961
chr16	28498910	28499136	PN.CLN3_1_11	CLN3	496	201	580	508	560	395	525	627	516	620	471	585	555	482	3269	4509	2944	2950	3061	3089	3390	3533	6527	6716	5089	4367		2175.58	3.33757
chr16	28500551	28500769	PN.CLN3_1_13	CLN3	475	241	511	494	489	395	528	550	453	539	311	417	417	377	3449	4888	3145	3308	3122	3107	3486	3575	6856	8370	6110	4940		2328.96	3.36716
chr16	28489000	28489136	PN.CLN3_1_2	CLN3	343	103	393	332	388	297	378	398	449	305	751	408	403	404	5307	2310	4742	3945	3947	5274	4929	5275	4218	2115	4623	6082		2235.35	3.34934
chr16	88922930	88923168	PN.GALNS_1_14	GALNS	0	0	0	0	0	0	0	0	0	0	0	0	0	0	0	0	1	0	0	0	0	1	0	1	0	0		0.115385	-0.937852
chr16	88923169	88923406	PN.GALNS_1_15	GALNS	98	39	87	88	91	73	80	91	92	69	93	80	110	104	504	107	496	511	348	475	334	340	263	118	233	420		205.538	2.31289
chr16	88907344	88907559	PN.GALNS_1_11	GALNS	105	31	109	103	111	65	107	104	115	89	119	94	117	94	887	332	933	813	781	1127	971	936	518	339	647	893		405.385	2.60787
chr16	88909027	88909256	PN.GALNS_1_13	GALNS	461	164	425	412	473	266	329	469	422	311	374	350	388	414	2597	693	2473	2213	2231	2295	2012	2370	1756	811	1541	2411		1102.35	3.04232
chr16	88903948	88904180	PN.GALNS_1_10	GALNS	556	188	423	449	419	303	438	414	348	523	270	398	366	399	1774	2668	1967	1731	1934	1795	1964	1978	3631	3709	2422	2201		1279.54	3.10705
chr16	88891133	88891369	PN.GALNS_1_4	GALNS	397	151	364	415	330	265	376	451	356	503	331	392	324	356	2147	3198	2180	2102	2004	2000	2342	2147	4723	4773	2919	3095		1486.19	3.17208
chr16	88901578	88901804	PN.GALNS_1_7	GALNS	270	191	218	414	278	187	229	366	246	178	440	188	223	311	3388	1035	2895	2705	2568	3024	3026	2823	2582	1453	3214	4327		1414.58	3.15063
chr16	88902554	88902737	PN.GALNS_1_9	GALNS	475	96	424	457	412	342	372	463	440	336	400	335	365	333	3276	1120	3038	2922	2583	3245	2893	2988	2432	1416	2909	3810		1457	3.16346
chr16	88880741	88880969	PN.GALNS_1_1	GALNS	598	216	454	485	492	381	446	536	511	363	661	402	453	439	3567	1233	3472	3294	3038	3771	3423	3290	3042	1675	3125	5027		1707.46	3.23235
chr16	88908180	88908407	PN.GALNS_1_12	GALNS	461	169	510	453	524	341	507	565	463	545	394	406	541	451	2708	3862	2519	2481	2530	2536	2848	2843	5813	4825	3417	3344		1771.38	3.24831
chr16	88888963	88889132	PN.GALNS_1_3	GALNS	314	130	335	318	344	261	322	382	382	265	559	372	364	333	3124	1233	3204	2848	2570	3713	3296	3506	2349	1281	2731	3629		1467.88	3.16669
chr16	88893058	88893262	PN.GALNS_1_5	GALNS	448	145	404	457	450	345	405	482	465	343	526	404	398	375	4110	1358	3945	3838	3235	4289	3831	3919	3496	1654	3565	5179		1848.69	3.26686
chr16	88898359	88898574	PN.GALNS_1_6	GALNS	394	161	422	412	392	295	377	426	320	412	183	343	359	333	3209	4046	3110	2912	2626	2874	3077	3137	5965	8059	5150	4148		2043.92	3.31046
chr16	88884352	88884568	PN.GALNS_1_2	GALNS	530	215	494	467	392	341	456	469	217	464	208	356	442	425	3693	4641	4119	3728	3564	3777	3738	3855	6988	7352	6133	4891		2382.88	3.3771
chr16	88902082	88902303	PN.GALNS_1_8	GALNS	548	186	536	573	471	381	526	586	513	584	327	508	459	477	3657	5040	4017	3621	3503	3425	4144	3891	7758	9050	5905	5264		2536.54	3.40424
chr16	1401920	1402155	PN.GNPTG_1_1	GNPTG	99	43	86	104	106	60	85	93	116	76	131	78	94	96	56	17	60	50	45	54	52	52	19	11	26	55		67.8462	1.83153
chr16	1412640	1412850	PN.GNPTG_1_9	GNPTG	380	109	327	368	386	293	345	361	393	322	492	359	349	369	1891	598	1617	1650	1396	1788	1582	1683	1158	586	1177	1790		837.269	2.92287
chr16	1413011	1413191	PN.GNPTG_1_11	GNPTG	274	123	317	328	346	286	293	352	398	297	616	422	387	336	2299	870	2117	2121	1723	2299	2097	2207	1681	702	1405	2169		1017.88	3.0077
chr16	1411681	1411891	PN.GNPTG_1_3	GNPTG	464	96	443	506	565	390	493	568	543	408	652	427	493	498	3005	833	2712	2512	2270	3025	2816	2923	2244	983	2126	3080		1349.04	3.13002
chr16	1412076	1412268	PN.GNPTG_1_5	GNPTG	272	119	206	299	317	215	229	329	315	249	381	285	266	290	2576	831	2324	2129	1953	2495	2263	2432	2254	1175	2343	3016		1137.04	3.05578
chr16	1412391	1412597	PN.GNPTG_1_7	GNPTG	334	128	330	356	359	262	330	355	328	261	359	280	275	252	2788	966	2799	2559	2158	2975	2764	2713	2541	1420	3114	3817		1339.35	3.12689
chr16	1412458	1412642	PN.GNPTG_1_8	GNPTG	346	32	433	373	225	282	385	395	379	397	256	429	379	319	2379	3771	2312	2504	2170	2620	2756	2935	4747	5399	3644	3134		1653.88	3.21851
chr16	1402137	1402369	PN.GNPTG_1_2	GNPTG	541	95	499	518	483	332	461	533	544	519	321	447	442	439	3367	4399	2876	3111	2711	2939	3210	3474	6514	7075	4579	4131		2098.46	3.3219
chr16	1412182	1412373	PN.GNPTG_1_6	GNPTG	410	125	438	418	345	351	443	535	439	466	300	435	481	400	3261	5250	3183	3105	3029	3137	3720	4035	7348	7537	5280	4544		2269.81	3.35599
chr16	1412809	1413034	PN.GNPTG_1_10	GNPTG	530	216	592	543	487	423	503	627	520	581	446	525	464	476	3639	5477	3470	3675	3552	3705	4057	4285	8055	9603	6612	5786		2648.04	3.42292
chr16	1411866	1412086	PN.GNPTG_1_4	GNPTG	549	196	617	540	531	434	596	665	555	579	408	572	525	461	4805	7088	4295	4694	4387	4514	5207	5512	11513	12933	9095	7523		3415.15	3.53341
chr17	3558352	3558569	PN.CTNS_1_5	CTNS	364	160	386	330	445	336	385	395	377	334	659	364	399	361	1734	631	1523	1381	1331	1589	1512	1620	1287	537	1155	1785		822.308	2.91503
chr17	3561131	3561353	PN.CTNS_1_10	CTNS	404	189	454	420	376	308	401	433	368	445	265	361	428	394	2078	2739	2105	1943	1932	1991	2078	2208	3842	3617	2664	2341		1337.85	3.12641
chr17	3543418	3543644	PN.CTNS_1_1	CTNS	418	140	455	491	547	365	424	436	481	384	598	392	443	374	3565	1519	3218	2605	3086	3968	3327	3240	2891	1391	3751	4817		1666.38	3.22178
chr17	3552068	3552292	PN.CTNS_1_3	CTNS	595	229	565	561	540	423	501	477	498	449	517	402	511	499	4068	1285	3757	3213	3345	3851	3500	3785	3010	1556	3493	4805		1785.96	3.25187
chr17	3550663	3550891	PN.CTNS_1_2	CTNS	424	73	411	461	463	373	462	585	423	562	398	466	400	430	2986	4092	2735	2549	2667	2842	3099	3421	6727	6845	4626	4237		2029.12	3.30731
chr17	3563069	3563258	PN.CTNS_1_12	CTNS	487	176	536	488	370	378	480	516	429	510	303	436	402	400	2959	4274	2925	3035	2642	3042	2919	3267	5278	6344	4449	3599		1947.85	3.28955
chr17	3563836	3563989	PN.CTNS_1_16	CTNS	416	84	458	382	357	325	351	436	362	420	245	390	338	368	2831	4648	3079	3046	2463	3033	2934	3506	5480	6019	4153	3284		1900.31	3.27882
chr17	3561279	3561503	PN.CTNS_1_11	CTNS	491	179	541	504	607	474	594	283	591	492	747	504	598	522	5257	1675	4601	4252	4194	5274	4513	4946	4514	2174	4508	6293		2281.85	3.35829
chr17	3559804	3560010	PN.CTNS_1_8	CTNS	295	98	294	294	297	263	330	310	311	371	272	461	374	302	3577	5296	3314	3419	3167	3655	3637	3846	7517	7089	5040	4583		2246.62	3.35153
chr17	3563614	3563814	PN.CTNS_1_15	CTNS	540	148	524	482	537	401	467	481	476	417	707	463	506	471	4994	1806	4447	4502	3707	5324	4582	4583	4252	2184	4648	6183		2224.31	3.34719
chr17	3559993	3560175	PN.CTNS_1_9	CTNS	478	177	474	441	509	367	546	427	498	398	558	446	478	373	4083	1364	3475	3389	2839	4025	3769	4702	3419	1887	3622	4773		1827.58	3.26188
chr17	3563902	3564104	PN.CTNS_1_17	CTNS	453	103	500	462	501	371	482	461	472	408	612	383	464	469	5279	1750	4935	4674	3890	5228	4448	4778	4428	2492	5123	6982		2313.38	3.36425
chr17	3558568	3558740	PN.CTNS_1_6	CTNS	483	222	573	499	470	443	472	580	486	489	295	469	475	458	4007	5595	4097	4014	3649	3904	3983	4647	7509	8607	6467	5250		2620.88	3.41845
chr17	3558169	3558374	PN.CTNS_1_4	CTNS	645	206	679	622	609	520	639	681	575	639	454	558	574	508	4193	5929	4089	4069	3945	4337	4210	4550	8019	9601	7071	5675		2830.65	3.45189
chr17	3563251	3563389	PN.CTNS_1_13	CTNS	402	98	400	334	327	300	320	322	375	254	425	265	337	333	4720	1977	4776	4455	3532	5282	4385	4639	3462	2248	4647	5784		2092.27	3.32062
chr17	3559748	3559896	PN.CTNS_1_7	CTNS	483	104	534	480	495	405	461	546	525	402	572	413	491	505	5230	2098	4726	4325	3634	5186	4239	5069	4102	2139	4592	6389		2236.35	3.34954
chr17	3563501	3563622	PN.CTNS_1_14	CTNS	468	167	542	478	305	426	454	545	436	489	295	388	425	412	3883	9045	4644	4261	3511	4456	4361	5120	8800	11423	8751	6339		3093.23	3.49041
chr17	78086665	78086857	PN.GAA_1_20	GAA	154	42	147	160	139	145	159	216	195	139	295	180	198	212	570	157	480	358	429	521	469	572	357	115	212	427		271.077	2.43309
chr17	78078307	78078536	PN.GAA_1_1	GAA	201	57	164	174	171	114	141	124	121	153	175	125	113	127	886	258	847	683	746	791	823	802	578	365	642	815		392.154	2.59346
chr17	78082314	78082534	PN.GAA_2_4	GAA	304	71	287	261	312	224	250	309	280	233	244	246	258	250	1299	335	1193	1086	921	1198	1026	1177	737	370	715	964		559.615	2.74789
chr17	78091924	78092125	PN.GAA_1_24	GAA	316	122	318	292	320	230	271	293	318	275	314	256	281	253	1277	369	1208	1173	812	1249	1071	1206	750	425	789	968		582.923	2.76561
chr17	78085762	78085947	PN.GAA_1_18	GAA	280	102	319	275	292	217	267	288	263	220	366	238	250	237	1231	371	1145	1007	890	1081	975	1098	855	384	830	1113		561.308	2.7492
chr17	78086333	78086559	PN.GAA_1_19	GAA	386	140	428	290	368	235	357	334	330	422	231	350	271	334	1573	2006	1471	1732	1361	1476	1775	1673	2949	2590	1735	1593		1015.77	3.0068
chr17	78084615	78084838	PN.GAA_1_17	GAA	434	122	452	406	318	337	384	365	327	351	161	316	271	287	1857	2202	1839	1965	1745	1567	1769	1940	3188	4077	2705	2058		1209.35	3.08255
chr17	78078685	78078889	PN.GAA_1_3	GAA	264	109	326	340	371	267	288	341	317	250	392	291	309	285	3623	1212	3718	3025	2984	3649	3366	3603	615	380	757	1044		1235.62	3.09188
chr17	78079508	78079738	PN.GAA_1_5	GAA	415	154	372	361	341	253	300	326	312	267	244	245	254	270	2912	821	3148	2454	2523	2810	2479	2753	2046	1396	2953	3561		1306.54	3.11612
chr17	78081398	78081603	PN.GAA_2_2	GAA	458	169	367	501	471	357	402	454	435	358	466	413	174	416	4847	1014	3869	2837	3161	2958	2595	3777	3141	1182	2630	3776		1585.69	3.20022
chr17	78081513	78081751	PN.GAA_2_3	GAA	485	160	438	401	360	286	372	361	332	408	176	351	314	349	3308	2908	2793	2651	2488	2162	2240	3125	5572	5169	3583	3842		1716.69	3.23469
chr17	78082526	78082717	PN.GAA_1_13	GAA	406	149	470	409	387	314	406	435	348	407	248	390	335	357	2351	3467	2184	2782	2317	2222	2642	2637	5244	4750	3329	2731		1604.5	3.20534
chr17	78092121	78092354	PN.GAA_1_25	GAA	277	127	347	303	323	337	305	338	382	457	174	363	374	337	2467	3283	2496	2711	2251	2474	2386	2665	4948	5521	3861	3149		1640.62	3.21501
chr17	78087000	78087217	PN.GAA_1_21	GAA	391	160	430	355	291	268	276	331	275	358	140	256	289	300	1982	2999	2224	2099	2005	2007	2325	2337	5007	6819	4145	3144		1585.12	3.20006
chr17	78090750	78090972	PN.GAA_1_22	GAA	442	140	541	511	507	335	451	441	516	375	454	403	411	416	3969	1177	4023	3345	2800	3650	3462	3493	2992	1722	3511	4263		1705.77	3.23192
chr17	78081229	78081397	PN.GAA_2_1	GAA	290	97	318	282	245	213	293	304	283	280	216	295	229	272	2087	3343	1863	2225	1795	2038	2298	2333	4786	4238	2654	2329		1369.46	3.13655
chr17	78084406	78084628	PN.GAA_1_16	GAA	473	129	498	453	521	378	403	486	421	353	434	417	344	395	4282	1242	3974	3351	3235	4037	3250	3775	3386	1795	3844	4489		1783.27	3.25122
chr17	78091338	78091566	PN.GAA_1_23	GAA	505	153	528	473	383	340	425	479	442	421	191	338	337	391	2770	3948	2838	3008	2586	2623	2820	3033	5700	6649	4369	3506		1894.46	3.27749
chr17	78092303	78092508	PN.GAA_1_26	GAA	551	240	604	565	527	472	417	483	486	434	450	387	449	516	3924	1292	3935	3457	2935	3740	3250	3335	2977	1892	3850	4174		1743.92	3.24153
chr17	78078826	78079059	PN.GAA_1_4	GAA	442	187	386	394	354	288	385	452	343	386	222	340	333	361	2729	3430	2597	3037	2484	2673	2653	2889	5842	6835	4645	3345		1847.38	3.26656
chr17	78092491	78092681	PN.GAA_1_27	GAA	316	80	301	356	192	261	298	245	288	391	207	322	281	301	2573	3675	2646	2880	2357	2605	2840	3064	5872	6021	3988	3446		1761.77	3.24595
chr17	78081914	78082147	PN.GAA_1_9	GAA	518	186	492	470	573	409	465	495	453	385	727	435	473	405	3775	1436	3560	3487	3334	4362	3749	3859	3815	1987	4344	5273		1902.58	3.27934
chr17	78093054	78093247	PN.GAA_1_28	GAA	489	196	497	551	515	414	493	280	465	401	507	359	436	426	4600	1398	4532	4178	3375	4669	3872	4135	3496	2367	4369	5300		2012.31	3.30369
chr17	78078446	78078684	PN.GAA_1_2	GAA	315	16	391	358	127	302	408	393	418	431	206	379	353	258	3169	4347	3000	3599	2841	2930	3154	3699	6945	8139	5700	3676		2136.69	3.32974
chr17	78083834	78084006	PN.GAA_1_15	GAA	413	197	414	437	366	326	367	451	395	441	292	403	393	363	2837	4180	2506	2985	2358	2675	2943	3454	6341	7188	4769	3623		1966.04	3.29359
chr17	78083679	78083842	PN.GAA_1_14	GAA	408	206	474	446	497	405	405	441	448	383	501	434	449	358	5664	1960	5483	4834	4361	5737	4688	5610	4574	2564	5575	6322		2431.81	3.38593
chr17	78082136	78082340	PN.GAA_1_10	GAA	482	164	582	480	490	404	509	563	504	483	324	479	463	470	4406	6233	4041	5098	3942	4379	4550	4910	9715	10992	7648	6347		3025.31	3.48077
chr17	42428947	42429146	PN.GRN_1_12	GRN	141	68	118	127	161	114	115	111	115	115	95	106	122	107	759	188	611	591	593	585	581	547	431	262	538	674		306.731	2.48676
chr17	42429303	42429522	PN.GRN_1_14	GRN	325	151	245	254	288	255	264	257	294	247	272	224	245	239	2551	635	2325	2043	1828	2144	1961	2110	1477	801	1833	2301		983.423	2.99274
chr17	42426524	42426752	PN.GRN_1_1	GRN	410	223	338	377	344	259	322	287	310	242	192	214	275	266	2546	592	2371	2163	1955	2102	1944	1926	1476	857	2137	2415		1020.88	3.00898
chr17	42428033	42428227	PN.GRN_1_8	GRN	353	171	316	323	324	286	310	244	336	260	262	305	278	280	2536	747	2486	2197	2089	2363	2126	2021	1551	909	2365	2675		1081.27	3.03393
chr17	42428993	42429206	PN.GRN_1_13	GRN	423	173	351	378	366	290	353	324	366	412	195	344	318	335	2374	3246	2606	2319	2095	2280	2497	2611	3940	4996	3840	3104		1559.08	3.19287
chr17	42428604	42428815	PN.GRN_1_10	GRN	423	90	384	500	620	344	510	473	567	363	542	409	515	456	3446	886	2860	2606	2484	2909	2867	2850	2487	1212	2572	3562		1420.65	3.15249
chr17	42426745	42426974	PN.GRN_1_2	GRN	408	96	365	368	278	265	315	336	281	343	160	283	262	256	2246	2828	2478	2185	2094	2282	2370	2477	4331	5896	4685	3540		1593.38	3.20232
chr17	42429887	42430089	PN.GRN_1_17	GRN	451	151	364	296	341	321	317	332	361	372	218	335	278	347	1984	3099	2337	2134	1808	2013	2394	2433	3900	4617	3577	2783		1444.73	3.15979
chr17	42428797	42428959	PN.GRN_1_11	GRN	354	127	262	246	216	186	228	218	244	306	99	249	195	264	2528	3340	2944	2600	2083	2418	2422	2766	3864	5025	3864	2815		1533.19	3.1856
chr17	42428386	42428615	PN.GRN_1_9	GRN	477	179	412	379	434	311	409	392	409	472	244	357	340	373	2533	3384	2562	2443	2236	2362	2642	2767	4747	6124	4404	3689		1733.88	3.23902
chr17	42427838	42428061	PN.GRN_1_7	GRN	407	107	319	330	331	282	357	337	348	386	267	340	305	315	2465	3661	2578	2440	2359	2527	2604	2676	5072	5997	4687	4026		1750.88	3.24326
chr17	42429700	42429897	PN.GRN_1_16	GRN	503	211	408	474	508	378	447	329	462	369	375	361	450	421	4685	1327	4465	4049	3413	4017	3917	3923	3227	1670	4183	4943		1904.42	3.27976
chr17	42426969	42427157	PN.GRN_1_3	GRN	480	245	414	427	396	375	415	414	412	371	344	318	356	353	4501	1204	3939	3664	3176	3844	3566	3806	2867	1672	4044	4451		1771.31	3.24829
chr17	42427796	42427934	PN.GRN_1_6	GRN	448	185	411	408	504	367	492	427	460	422	634	460	438	459	4233	1535	3578	3559	2808	3960	3712	3861	3045	1442	3439	4305		1753.54	3.24392
chr17	42429516	42429747	PN.GRN_1_15	GRN	523	149	449	419	394	359	432	344	452	443	250	388	366	391	3506	4726	3837	3476	3194	3201	3828	3825	6392	8200	6368	4869		2337.73	3.36879
chr17	42430049	42430244	PN.GRN_1_18	GRN	419	172	379	494	503	365	363	269	420	338	433	321	354	395	5012	1495	4635	4441	3628	4632	4269	4178	3921	2115	5353	5936		2109.23	3.32412
chr17	42427499	42427732	PN.GRN_1_5	GRN	548	82	468	527	486	368	570	427	574	632	389	553	524	531	4642	5984	4770	4251	3806	4967	4989	5229	9587	11524	8308	7073		3146.5	3.49783
chr17	40688437	40688665	PN.NAGLU_1_2	NAGLU	41	12	38	26	44	20	42	40	35	31	21	34	33	41	63	33	52	46	36	52	44	54	34	37	36	53		38.3846	1.58416
chr17	40688242	40688476	PN.NAGLU_1_1	NAGLU	77	13	66	43	59	45	45	64	56	59	67	53	68	68	30	68	27	42	30	27	30	39	28	125	42	69		51.5385	1.71213
chr17	40695184	40695415	PN.NAGLU_1_12	NAGLU	409	206	382	299	316	242	245	265	263	253	150	221	225	283	2385	660	2569	2136	2022	1989	1874	2076	1385	1129	2225	2748		1036.81	3.0157
chr17	40690171	40690384	PN.NAGLU_1_6	NAGLU	453	151	429	390	399	316	332	366	345	277	286	274	293	345	3462	1095	3468	3022	2596	3419	2759	3032	2130	1593	3194	4091		1481.42	3.17068
chr17	40695398	40695620	PN.NAGLU_1_13	NAGLU	283	175	313	359	283	243	321	356	306	372	239	298	308	294	2468	3520	2336	2390	2294	2394	2409	2490	4748	5214	3600	3090		1580.88	3.1989
chr17	40695949	40696148	PN.NAGLU_1_16	NAGLU	517	225	423	445	437	339	405	418	372	334	307	313	321	379	3659	1197	3816	3234	3075	3416	3224	3334	2698	1891	3972	4839		1676.54	3.22441
chr17	40696132	40696320	PN.NAGLU_1_17	NAGLU	332	41	343	323	105	278	401	409	345	381	271	353	386	189	3233	4826	3280	3099	2990	3501	3507	3485	6681	7139	4910	4059		2110.27	3.32434
chr17	40689275	40689506	PN.NAGLU_1_4	NAGLU	588	218	557	526	556	462	504	579	562	374	479	415	532	470	5313	1647	4963	4758	4226	5380	4555	5226	3841	2254	4982	6272		2316.88	3.3649
chr17	40695750	40695950	PN.NAGLU_1_15	NAGLU	499	121	543	508	427	405	501	550	225	468	288	449	463	410	3979	5512	3935	3925	3686	4030	4288	4160	7911	9910	6634	5357		2660.92	3.42503
chr17	40690643	40690829	PN.NAGLU_1_8	NAGLU	565	111	592	589	638	434	558	649	556	438	726	501	568	528	5209	1949	4552	4620	3793	5283	4913	5011	4096	2221	4825	6594		2327.65	3.36692
chr17	40694976	40695190	PN.NAGLU_1_11	NAGLU	584	97	587	584	505	441	593	320	542	647	378	523	541	492	4576	6367	4641	4629	4503	4421	4946	5037	10146	10804	7556	6139		3099.96	3.49136
chr17	40693070	40693255	PN.NAGLU_1_10	NAGLU	419	98	491	495	509	370	454	521	473	356	517	352	422	436	5415	1787	4924	4648	3776	5342	4621	5340	4234	2680	5543	6820		2347.81	3.37066
chr17	40689496	40689686	PN.NAGLU_1_5	NAGLU	495	164	536	553	479	423	585	644	493	575	478	531	493	477	4403	7115	4634	4215	4179	4512	4958	4934	10218	11101	7665	6511		3129.65	3.4955
chr17	40692920	40693123	PN.NAGLU_1_9	NAGLU	557	213	531	542	514	401	574	654	487	606	396	516	512	500	4378	6659	4493	4210	4453	4356	4830	4587	10114	12307	8970	6941		3203.88	3.50568
chr17	40695611	40695760	PN.NAGLU_1_14	NAGLU	451	167	512	493	568	438	470	611	527	412	762	473	536	528	6788	2688	6245	5815	4764	6774	5983	6584	5374	3011	6363	8437		2914.38	3.46455
chr17	40688569	40688731	PN.NAGLU_1_3	NAGLU	434	165	453	397	335	338	428	486	406	425	281	378	401	405	5389	8374	5447	5095	4569	4985	4814	5558	11186	13064	8940	6813		3444.85	3.53717
chr17	40690365	40690528	PN.NAGLU_1_7	NAGLU	538	231	560	544	530	480	522	655	556	698	471	585	553	540	5201	8753	5582	5051	4973	5556	5841	6182	11595	12737	8963	7137		3655.15	3.56291
chr17	78188720	78188917	PN.SGSH_2_1	SGSH	302	139	332	274	186	200	206	205	215	179	109	157	141	205	1441	388	1426	1466	1223	1393	1179	1360	841	653	1176	1209		638.654	2.80527
chr17	78190795	78191007	PN.SGSH_2_2	SGSH	270	103	240	276	258	198	270	247	264	249	315	249	252	232	1057	415	907	882	984	966	1217	1018	958	490	814	1376		557.962	2.7466
chr17	78187529	78187759	PN.SGSH_1_7	SGSH	273	90	231	252	211	177	213	256	152	210	104	148	179	186	863	1164	766	472	800	1155	1268	1282	735	2296	2434	1283		661.538	2.82056
chr17	78188026	78188200	PN.SGSH_1_9	SGSH	432	199	546	432	388	342	447	507	417	454	201	368	385	417	2177	2972	2134	2114	1861	2068	2272	2498	3590	3892	2599	2118		1378.08	3.13927
chr17	78185856	78186087	PN.SGSH_1_6	SGSH	387	118	373	445	359	292	319	375	314	291	332	244	299	338	2895	857	2577	2746	2331	2993	2763	2882	2586	1517	3126	3750		1365.73	3.13537
chr17	78184268	78184475	PN.SGSH_1_2	SGSH	481	183	503	462	475	403	404	530	465	342	574	410	431	412	3810	1049	3105	3428	2915	3864	3248	3524	3075	1496	3161	4164		1650.54	3.21763
chr17	78187815	78188035	PN.SGSH_1_8	SGSH	515	237	525	498	476	404	416	469	407	360	371	357	388	499	3668	1164	3485	3650	3104	4106	3361	3715	3243	1690	3937	4473		1750.69	3.24321
chr17	78184569	78184770	PN.SGSH_1_4	SGSH	434	150	423	479	471	305	365	471	401	355	560	370	399	412	3528	1111	2827	3098	2605	3374	3231	3385	2774	1552	3200	4053		1551.27	3.19069
chr17	78188218	78188434	PN.SGSH_1_10	SGSH	508	29	527	510	578	380	457	493	537	389	510	457	448	432	4382	1477	3663	3731	3738	4401	3835	4202	3585	1980	4313	5155		1950.65	3.29018
chr17	78184073	78184283	PN.SGSH_1_1	SGSH	399	129	500	366	401	342	435	477	349	430	313	390	436	369	3099	4524	3042	2974	2687	3323	3454	3537	6605	6965	4577	4013		2082.15	3.31851
chr17	78188423	78188641	PN.SGSH_1_11	SGSH	524	128	498	513	400	343	482	500	456	508	292	446	395	397	3679	4755	3639	3488	3291	3326	3676	3937	7409	9485	6539	5098		2469.38	3.39259
chr17	78184380	78184580	PN.SGSH_1_3	SGSH	521	189	605	514	470	397	541	707	482	567	466	547	514	407	3822	5758	3694	3490	3274	3897	4299	4243	9258	10320	6604	6116		2757.77	3.44056
chr17	78193942	78194134	PN.SGSH_1_16	SGSH	329	129	327	343	321	259	304	389	330	368	224	313	347	327	3976	5402	3890	3716	3197	3839	3903	4387	8767	10333	7212	5237		2621.88	3.41861
chr17	78184748	78184934	PN.SGSH_1_5	SGSH	528	20	553	552	132	439	592	756	537	631	461	594	570	447	3820	6299	3522	3667	3451	4009	4353	4686	10238	10228	6798	6058		2843.88	3.45391
chr17	78188902	78189042	PN.SGSH_1_13	SGSH	315	133	444	389	389	323	380	482	348	444	335	402	395	396	4129	7515	3955	4093	3283	4020	4642	5224	9752	10568	6968	5733		2886.81	3.46042
chr18	21140073	21140264	PN.NPC1_1_25	NPC1	122	59	138	129	131	95	101	133	120	116	170	105	103	132	272	84	200	189	212	182	161	199	106	54	112	226		140.423	2.14744
chr18	21124793	21125011	PN.NPC1_1_15	NPC1	203	39	184	173	200	143	154	194	180	159	224	146	158	156	412	172	339	290	326	360	346	347	231	117	234	324		223.5	2.34928
chr18	21123409	21123598	PN.NPC1_1_13	NPC1	196	48	220	192	242	127	180	225	291	237	302	226	257	233	1101	417	1163	958	994	1059	965	993	642	331	604	984		507.192	2.70517
chr18	21114365	21114587	PN.NPC1_1_3	NPC1	321	130	286	348	348	233	302	329	357	219	348	268	292	277	1557	472	1427	1254	1340	1369	1209	1366	901	438	934	1434		683.038	2.83445
chr18	21151989	21152193	PN.NPC1_1_29	NPC1	320	129	329	293	344	263	323	327	385	285	465	326	320	319	1757	621	1669	1449	1439	1595	1607	1634	1152	528	1117	1802		799.923	2.90305
chr18	21136066	21136256	PN.NPC1_1_21	NPC1	509	222	510	518	558	400	304	513	504	384	559	376	428	441	1888	531	1759	1551	1460	1752	1436	1514	939	521	989	1632		853.769	2.93134
chr18	21140258	21140449	PN.NPC1_1_26	NPC1	344	147	370	306	304	271	369	325	371	347	385	391	353	297	1188	1923	1082	1182	1191	1167	1309	1344	2090	1605	1097	1092		801.923	2.90413
chr18	21119252	21119470	PN.NPC1_1_8	NPC1	446	99	396	435	463	256	443	381	403	458	323	335	351	342	1310	1916	1281	1290	1398	1367	1417	1401	2430	2167	1503	1603		931.308	2.96909
chr18	21141306	21141510	PN.NPC1_1_27	NPC1	487	120	483	485	513	311	445	458	550	402	609	398	439	456	2435	729	1920	1787	1835	1994	2002	1877	1435	712	1393	2196		1018.12	3.0078
chr18	21131501	21131719	PN.NPC1_1_18	NPC1	458	115	492	439	452	360	452	414	449	435	238	385	352	326	1642	2681	1894	1701	1776	1643	1862	2073	2696	3343	2263	2140		1195.42	3.07752
chr18	21134845	21135028	PN.NPC1_1_20	NPC1	313	33	333	323	334	273	378	295	356	374	254	341	293	324	1756	3070	1889	1704	1713	1686	1862	1831	3328	3209	2209	1983		1171.69	3.06881
chr18	21148762	21148988	PN.NPC1_1_28	NPC1	426	151	346	340	349	239	373	347	351	403	269	306	306	256	1620	2707	1572	1542	1639	1621	1836	1884	3387	3982	2745	2544		1213.12	3.0839
chr18	21124992	21125164	PN.NPC1_1_16	NPC1	455	171	418	397	392	315	416	464	388	412	300	352	262	318	1915	3364	1847	1697	1871	1779	2018	2064	3154	3334	2553	2093		1259.58	3.10022
chr18	21112054	21112286	PN.NPC1_1_1	NPC1	473	35	450	529	461	356	427	516	438	364	375	343	390	387	3120	917	2871	2478	2718	2864	2484	2794	2268	1169	2561	3556		1359.38	3.13334
chr18	21136415	21136630	PN.NPC1_1_23	NPC1	452	55	477	496	505	384	433	472	478	376	437	369	404	372	3181	1013	3137	2536	2605	2987	2568	2746	2130	1295	2449	3627		1384	3.14114
chr18	21116620	21116848	PN.NPC1_1_6	NPC1	280	113	283	271	306	239	288	365	308	308	218	320	327	256	2470	3339	2283	2405	2228	2241	2406	2551	4223	3892	2642	2880		1440.08	3.15839
chr18	21115468	21115684	PN.NPC1_1_5	NPC1	328	92	403	346	400	302	335	368	392	325	371	330	259	360	3017	995	2931	2492	2239	2927	2709	2981	2050	1353	2800	3869		1345.15	3.12877
chr18	21120315	21120509	PN.NPC1_1_10	NPC1	452	146	503	445	468	319	456	481	403	477	304	409	357	351	2259	4443	2282	2237	2138	2047	2365	2479	4543	4498	3295	2868		1577.88	3.19808
chr18	21121234	21121452	PN.NPC1_1_12	NPC1	448	194	476	414	423	336	391	471	414	433	251	357	319	346	2220	3170	2262	2324	2167	2147	2211	2355	4297	5089	3536	2905		1536.77	3.18661
chr18	21153350	21153571	PN.NPC1_1_30	NPC1	574	235	442	444	480	284	494	442	348	492	213	361	328	335	2361	3795	2553	1964	2396	2113	2532	2612	4171	5517	3835	3049		1629.62	3.21209
chr18	21166027	21166258	PN.NPC1_2_1	NPC1	386	193	335	440	456	312	403	424	435	300	518	348	420	350	3527	1241	3424	2987	3068	3534	3220	3129	3142	1510	3013	4469		1599.38	3.20395
chr18	21136224	21136437	PN.NPC1_1_22	NPC1	462	175	410	409	406	340	409	513	430	458	436	469	390	395	2264	3737	2329	2193	2225	2150	2541	2493	4794	4993	3470	3143		1616.69	3.20863
chr18	21120986	21121185	PN.NPC1_1_11	NPC1	449	171	467	466	486	308	437	487	490	342	586	339	406	369	3268	1357	3100	2824	2947	3182	2654	3278	2971	1656	3514	4694		1586.46	3.20043
chr18	21137025	21137215	PN.NPC1_1_24	NPC1	381	112	418	328	366	358	455	434	356	446	341	397	405	341	2601	4097	2553	2560	2291	2444	2788	2763	5229	4932	3664	3310		1706.54	3.23212
chr18	21119757	21119974	PN.NPC1_1_9	NPC1	504	40	519	518	604	424	494	640	589	435	800	489	506	483	3651	1279	3361	3249	3231	3667	3237	3430	2684	1309	2753	4149		1655.58	3.21895
chr18	21113281	21113498	PN.NPC1_1_2	NPC1	549	224	495	544	581	417	556	552	509	551	383	464	423	465	2656	4389	2675	2527	2613	2328	2957	2841	5016	4862	3535	3455		1791.04	3.2531
chr18	21166254	21166465	PN.NPC1_2_2	NPC1	267	160	253	261	209	204	201	214	226	227	87	192	170	179	2858	3678	3477	2939	2534	2869	2321	2824	4515	7475	5018	3856		1815.92	3.2591
chr18	21134670	21134856	PN.NPC1_1_19	NPC1	218	45	227	259	279	222	247	264	310	250	409	317	256	270	4168	1418	3029	3208	2946	3967	3580	4017	3021	1726	3134	5004		1645.81	3.21638
chr18	21124282	21124505	PN.NPC1_1_14	NPC1	525	126	564	500	512	385	499	515	468	511	288	465	381	446	3266	4503	3408	3122	3255	2928	3595	3548	6002	7160	5115	4494		2176.19	3.3377
chr18	21118431	21118655	PN.NPC1_1_7	NPC1	539	110	557	572	649	411	526	612	591	469	553	462	532	449	4965	1647	4665	4056	4437	4898	4431	4727	3741	2133	4399	6292		2208.58	3.34411
chr18	21115248	21115476	PN.NPC1_1_4	NPC1	666	260	624	576	642	434	620	748	655	648	705	613	514	524	4610	6946	4603	4322	4385	4371	5234	5148	9692	9845	6546	6509		3093.85	3.4905
chr18	21127932	21128116	PN.NPC1_1_17	NPC1	460	129	506	576	559	338	472	561	545	401	564	462	444	481	5223	1974	4956	4279	4414	5316	4802	4985	4294	2629	5713	7421		2404	3.38093
chr19	45682650	45682881	AMPL7160545122	BLOC1S3	311	121	277	314	322	207	314	236	317	197	299	206	248	251	2948	1022	2718	2496	2427	2904	2367	2628	2303	1556	3168	3630		1299.5	3.11378
chr19	45682902	45683125	AMPL7153230498	BLOC1S3	318	124	289	284	287	210	254	288	279	300	163	227	275	259	1785	2602	1749	1862	1851	1780	1873	1990	4535	5774	3667	3167		1392	3.14364
chr19	45683085	45683168	AMPL7158104989	BLOC1S3	338	137	349	282	333	234	262	359	278	213	398	248	300	268	3032	1528	3463	3665	2476	3697	2844	3748	3443	2217	4296	5522		1689.62	3.22779
chr19	45682450	45682652	AMPL7155635088	BLOC1S3	568	145	620	560	597	423	593	675	610	606	382	561	613	542	6516	9246	6322	6386	6000	6556	6839	7106	14510	17001	12350	10062		4476.5	3.65094
chr19	12777323	12777551	PN.MAN2B1_1_32	MAN2B1	132	57	127	127	134	89	114	148	139	125	132	112	149	118	404	124	375	345	325	353	315	294	223	139	261	331		199.692	2.30036
chr19	12772008	12772234	PN.MAN2B1_1_23	MAN2B1	189	61	83	131	102	86	108	103	88	131	72	90	108	108	1165	2025	1155	1002	1230	1020	1280	1237	3223	4013	2725	2095		908.846	2.95849
chr19	12769023	12769255	PN.MAN2B1_1_21	MAN2B1	386	163	368	362	339	282	361	375	363	348	203	326	334	291	1789	2532	1729	1760	1676	1716	1933	1976	3982	4156	2941	2384		1272.12	3.10453
chr19	12767804	12768026	PN.MAN2B1_1_18	MAN2B1	406	49	350	372	385	305	300	376	363	328	365	291	330	297	3017	952	2636	2479	2376	2794	2556	2554	2575	1460	3098	3716		1335.77	3.12573
chr19	12774080	12774307	PN.MAN2B1_1_24	MAN2B1	565	210	497	506	476	440	428	465	475	371	515	374	439	394	3609	1176	3476	2836	2950	3462	3278	3093	1584	971	1765	2437		1415.08	3.15078
chr19	12774440	12774661	PN.MAN2B1_1_25	MAN2B1	392	163	378	448	369	301	388	421	335	405	255	355	334	320	2175	3131	2066	2288	2035	2011	2269	2229	4525	4832	3225	2871		1481.58	3.17072
chr19	12758272	12758480	PN.MAN2B1_1_4	MAN2B1	418	89	367	401	449	324	367	428	409	300	513	313	351	349	3507	952	2826	2625	2604	3353	2961	2873	2705	1439	3030	3719		1448.92	3.16105
chr19	12766475	12766698	PN.MAN2B1_1_14	MAN2B1	486	172	517	531	574	375	479	514	524	423	695	483	501	420	4007	1314	3343	2964	3105	3673	3529	3387	3265	1490	3323	4552		1717.15	3.23481
chr19	12769243	12769425	PN.MAN2B1_1_22	MAN2B1	287	19	251	240	215	176	178	245	324	211	454	172	257	293	3095	1032	2643	2595	2348	3033	2786	2973	2616	1437	2993	3744		1331.42	3.12432
chr19	12760040	12760262	PN.MAN2B1_1_8	MAN2B1	506	98	486	480	599	350	466	506	527	405	562	416	458	447	3881	1222	3416	3083	3069	3647	3327	3361	3369	1870	4006	5048		1754.04	3.24404
chr19	12762874	12763099	PN.MAN2B1_1_12	MAN2B1	499	146	483	498	495	402	417	482	495	384	478	391	436	423	3935	1198	3509	3266	3176	3982	3651	3593	3217	1813	3549	4378		1742.15	3.24109
chr19	12767315	12767543	PN.MAN2B1_1_16	MAN2B1	369	63	401	351	468	280	366	419	415	340	546	340	320	352	3782	1141	2768	2693	2807	3453	3165	3274	3076	1798	3556	4897		1593.85	3.20245
chr19	12776072	12776287	PN.MAN2B1_1_29	MAN2B1	509	211	482	539	505	380	483	507	446	543	279	411	413	419	3189	4619	3178	3276	3046	3156	2943	3409	6447	7478	5025	4083		2152.92	3.33303
chr19	12768842	12769034	PN.MAN2B1_1_20	MAN2B1	452	149	490	428	532	202	327	420	433	368	367	345	435	409	4417	1433	4078	3811	3515	4092	4025	3939	3864	2310	4470	4878		1930.35	3.28564
chr19	12757984	12758186	PN.MAN2B1_1_2	MAN2B1	544	181	507	553	444	428	480	514	489	374	496	416	513	477	5250	1661	4508	4248	4171	5002	4394	4349	3862	2226	4680	5690		2171.42	3.33674
chr19	12757358	12757583	PN.MAN2B1_1_1	MAN2B1	448	197	428	504	421	386	427	473	473	509	289	444	406	407	2994	4932	3267	3135	3263	3321	3594	3604	6589	8394	5783	4871		2290.73	3.35997
chr19	12760868	12761056	PN.MAN2B1_1_11	MAN2B1	393	67	361	413	398	327	352	391	429	456	257	390	322	352	3420	5154	3373	3165	3159	3260	3652	3895	6536	7910	5309	4466		2238.73	3.35
chr19	12776148	12776373	PN.MAN2B1_1_30	MAN2B1	515	162	483	532	537	420	435	534	437	453	563	402	463	432	4828	1633	4303	4112	4095	4711	4014	4467	4023	2521	5226	6174		2172.12	3.33688
chr19	12775533	12775716	PN.MAN2B1_1_27	MAN2B1	346	207	376	388	278	279	323	350	316	386	156	322	266	309	3073	4346	3344	3319	2982	3021	2991	3368	6272	8833	6366	4548		2183.27	3.33911
chr19	12775705	12775890	PN.MAN2B1_1_28	MAN2B1	473	222	471	469	533	405	486	513	557	418	654	463	271	451	4857	1706	4432	4080	3987	4614	4367	4563	4335	2548	5078	6050		2192.42	3.34092
chr19	12763077	12763279	PN.MAN2B1_1_13	MAN2B1	528	224	504	566	462	443	493	535	490	543	294	450	402	422	4015	5315	4012	3777	3615	3811	4029	4290	7852	9587	6465	5171		2626.73	3.41942
chr19	12759169	12759285	PN.MAN2B1_1_6	MAN2B1	298	44	330	291	327	261	274	358	318	210	403	295	311	282	3175	1352	2975	2831	2354	3231	2822	3261	3254	1881	3541	4213		1495.85	3.17489
chr19	12759846	12760040	PN.MAN2B1_1_7	MAN2B1	571	258	542	483	419	398	427	450	407	460	197	419	377	431	4232	5423	4366	4143	3746	3961	4025	4676	7313	10303	6950	5065		2693.92	3.43039
chr19	12760817	12761049	PN.MAN2B1_1_10	MAN2B1	507	80	505	523	605	393	509	423	601	443	742	482	598	465	5727	1882	4906	4695	4591	5700	5428	5247	5473	2640	5421	7386		2537.38	3.40439
chr19	12776484	12776675	PN.MAN2B1_1_31	MAN2B1	495	232	470	497	454	352	456	464	408	456	242	390	357	393	3578	5285	3868	4018	3249	3587	3475	4035	7747	10369	7178	5407		2594.69	3.41409
chr19	12758207	12758405	PN.MAN2B1_1_3	MAN2B1	510	195	502	523	459	419	549	506	573	637	476	496	484	529	4370	7491	4601	4279	4354	4726	5071	5221	10402	12709	8630	7315		3308.73	3.51966
chr19	12768184	12768397	PN.MAN2B1_1_19	MAN2B1	525	153	487	385	389	353	433	349	475	475	432	538	459	464	4499	7070	4498	4811	4161	4602	5368	5048	9462	11861	8241	6778		3166	3.50051
chr19	12774621	12774732	PN.MAN2B1_1_26	MAN2B1	441	28	412	388	405	373	403	480	428	332	505	337	408	368	4144	1840	4065	3918	3327	4436	4039	4485	3917	2525	5043	5596		2024.73	3.30637
chr19	12760625	12760828	PN.MAN2B1_1_9	MAN2B1	423	119	556	421	271	324	403	416	498	536	382	242	464	350	5181	6521	4067	3918	4704	4343	4287	5327	8820	11132	7344	5793		2955.46	3.47063
chr19	12766688	12766765	PN.MAN2B1_1_15	MAN2B1	492	157	520	430	396	401	412	541	372	411	279	404	347	422	2577	5674	3559	3171	2389	3041	2945	3839	7135	10241	6865	4980		2384.62	3.37742
chr19	12758954	12759175	PN.MAN2B1_1_5	MAN2B1	421	157	461	489	464	351	449	496	461	510	363	460	453	439	4789	6902	4364	4367	4297	4794	5319	5027	10513	12007	8530	7041		3227.85	3.50891
chr19	12767677	12767873	PN.MAN2B1_1_17	MAN2B1	530	224	252	584	314	244	299	415	379	488	408	330	314	303	5833	8549	5179	5273	4850	5160	5947	6350	12468	13891	9252	8059		3688.27	3.56682
chr19	7592815	7593036	PN.MCOLN1_1_9	MCOLN1	328	135	230	264	224	183	234	248	214	302	128	219	188	221	1695	2533	2007	1555	1652	1546	1827	2036	3359	4899	3121	2496		1224.77	3.08805
chr19	7587539	7587771	PN.MCOLN1_1_1	MCOLN1	168	79	148	147	106	89	181	150	174	219	79	142	160	182	2430	2862	2276	2092	2116	2194	2019	2494	3914	5133	3609	2605		1375.69	3.13852
chr19	7592601	7592826	PN.MCOLN1_1_8	MCOLN1	333	82	347	312	336	288	291	335	327	168	372	294	349	301	3289	1008	3151	2510	2535	3289	2787	3114	2355	1451	3028	2245		1342.19	3.12781
chr19	7598327	7598553	PN.MCOLN1_1_16	MCOLN1	410	139	372	344	319	308	347	351	386	307	427	288	350	373	3825	1147	3500	2760	3072	3914	3345	3594	2609	1428	3270	4560		1605.58	3.20563
chr19	7593440	7593639	PN.MCOLN1_1_11	MCOLN1	248	116	289	289	275	239	316	381	217	246	214	259	250	216	2323	3837	2169	1733	1940	2316	2556	2754	4673	4775	3361	2844		1493.69	3.17426
chr19	7589770	7589973	PN.MCOLN1_1_2	MCOLN1	147	60	167	200	213	154	204	215	195	161	297	198	223	199	3941	1517	3876	3127	3392	4147	3947	3984	3308	1718	3775	5437		1723.15	3.23632
chr19	7592424	7592580	PN.MCOLN1_1_7	MCOLN1	267	77	283	235	248	214	191	275	245	302	191	265	285	258	2318	3635	2137	1781	1776	2211	2190	2900	4367	5441	3621	2565		1472.23	3.16798
chr19	7593689	7593886	PN.MCOLN1_1_12	MCOLN1	350	103	362	369	357	310	320	352	376	286	336	288	334	309	3977	1207	3954	3217	3024	4148	3604	3943	3106	1690	3330	4417		1694.96	3.22916
chr19	7595154	7595392	PN.MCOLN1_1_15	MCOLN1	459	228	430	427	313	289	343	383	310	398	162	309	313	339	3019	3557	2830	2266	2473	2601	2794	3444	4956	7929	4793	3559		1881.69	3.27455
chr19	7592222	7592449	PN.MCOLN1_1_6	MCOLN1	321	111	302	347	351	256	280	375	454	331	537	388	460	437	4771	1582	4487	3728	3860	4807	4398	4420	3845	2123	4580	6181		2066.62	3.31526
chr19	7589963	7590099	PN.MCOLN1_1_3	MCOLN1	290	43	311	268	158	275	294	365	281	319	283	304	280	254	2597	4922	2572	2254	1998	2645	2735	3301	5637	6100	4376	3616		1787.62	3.25227
chr19	7594435	7594639	PN.MCOLN1_1_14	MCOLN1	383	11	365	401	406	304	350	351	326	310	337	312	362	322	3737	1034	3670	2980	2899	3692	3301	3479	2678	1623	3739	4578		1613.46	3.20776
chr19	7592981	7593208	PN.MCOLN1_1_10	MCOLN1	302	86	489	595	455	344	428	358	480	403	396	343	443	435	5315	1046	1859	3810	2773	5122	3519	3686	3072	2502	5010	2165		1747.54	3.24243
chr19	7593915	7594131	PN.MCOLN1_1_13	MCOLN1	479	180	484	451	393	376	398	537	394	518	242	383	405	409	4171	5329	3903	3264	3323	4055	3894	4448	7738	10203	7166	5429		2637.38	3.42117
chr19	7591316	7591546	PN.MCOLN1_1_4	MCOLN1	546	148	557	554	520	464	507	532	517	452	423	368	516	486	5467	1594	5033	4258	4229	5393	4916	5321	4025	2519	5012	6473		2339.62	3.36914
chr19	7598572	7598764	PN.MCOLN1_1_17	MCOLN1	446	104	462	471	401	331	445	542	401	467	319	419	390	357	4042	6213	3869	3391	3255	4250	3874	4428	8155	10750	8040	6114		2766.77	3.44197
chr19	7591630	7591829	PN.MCOLN1_1_5	MCOLN1	478	212	529	508	526	376	546	634	470	612	427	526	486	458	5306	7474	4066	3601	3774	4571	4574	5058	9553	10497	7546	6453		3048.5	3.48409
chr20	44526755	44526985	PN.CTSA_1_17	CTSA	291	75	235	209	237	172	172	204	203	177	159	194	166	158	806	282	861	660	673	774	638	745	508	263	524	709		388.269	2.58913
chr20	44521328	44521552	PN.CTSA_1_7	CTSA	481	157	359	460	543	324	392	467	502	373	609	423	405	420	1217	364	1052	1112	972	1089	1083	1093	739	243	581	950		631.154	2.80014
chr20	44519826	44520059	PN.CTSA_1_1	CTSA	295	74	246	291	218	199	242	282	298	254	272	232	275	225	1811	575	1568	1464	1370	1555	1229	1553	1100	505	937	1450		712.308	2.85267
chr20	44523273	44523487	PN.CTSA_1_11	CTSA	469	143	411	458	475	346	389	485	420	334	449	358	391	378	1988	619	1813	1555	1618	1744	1630	1671	1256	616	1139	1611		875.615	2.94231
chr20	44520404	44520629	PN.CTSA_1_3	CTSA	315	103	298	323	313	250	247	258	255	204	264	212	253	243	2240	684	1876	1925	1835	2047	1842	1901	1781	1047	2118	2377		969.654	2.98662
chr20	44523669	44523833	PN.CTSA_1_13	CTSA	332	139	312	320	270	315	228	293	282	245	276	233	220	253	2709	910	2584	2236	2095	2562	2187	2550	1949	1063	2118	2738		1131.5	3.05365
chr20	44526922	44527145	PN.CTSA_1_18	CTSA	455	107	421	421	316	307	417	445	408	470	282	419	397	356	2269	3210	2014	2229	2160	2203	2231	2534	4264	4859	3254	2995		1517.04	3.181
chr20	44520182	44520417	PN.CTSA_1_2	CTSA	480	172	376	395	396	272	350	423	357	360	244	347	348	384	2662	3381	2210	2575	2329	2477	2392	2824	4714	4793	3532	3174		1614.12	3.20793
chr20	44525539	44525748	PN.CTSA_1_14	CTSA	563	178	502	452	553	339	477	602	493	526	397	457	477	455	2432	3211	2218	2262	2259	2514	2485	2579	4585	4212	2796	2681		1565.58	3.19467
chr20	44523482	44523701	PN.CTSA_1_12	CTSA	474	167	451	369	357	301	387	442	369	400	192	368	373	314	2449	2897	2224	2484	2106	2197	2434	2640	4258	4782	3391	2748		1522.08	3.18244
chr20	44522534	44522762	PN.CTSA_1_9	CTSA	557	126	513	597	653	447	558	553	551	463	787	464	512	584	4221	1308	3548	3559	3469	4030	3791	3915	3631	1560	3535	4846		1876.08	3.27325
chr20	44523227	44523323	PN.CTSA_1_10	CTSA	259	54	297	252	249	222	210	288	238	246	180	264	224	206	1852	3673	2250	2168	1603	2112	2031	2372	3892	5083	3393	2363		1383.88	3.1411
chr20	44520942	44521161	PN.CTSA_1_6	CTSA	624	138	584	566	560	428	547	590	544	570	383	538	491	485	3206	4520	2763	2954	2808	3058	3285	3502	6173	6423	4826	4314		2110.77	3.32444
chr20	44521789	44522019	PN.CTSA_1_8	CTSA	352	117	440	427	421	291	405	433	401	453	262	354	354	361	3228	4622	3141	3395	2864	3306	3366	3566	6071	7220	4942	4449		2124.65	3.32729
chr20	44520612	44520817	PN.CTSA_1_4	CTSA	442	101	450	388	385	320	407	441	346	387	251	388	390	361	3587	5161	3222	3381	3273	3418	3818	4050	6707	7760	5564	4974		2306.62	3.36298
chr20	44526257	44526486	PN.CTSA_1_15	CTSA	550	208	560	539	672	447	505	569	537	464	681	446	495	496	4906	1641	4596	3965	4300	5264	4510	4847	4172	2247	4608	6323		2251.85	3.35254
chr20	44520756	44520953	PN.CTSA_1_5	CTSA	604	217	509	601	617	431	530	609	600	510	942	509	521	510	5293	1718	4707	4383	4413	5292	4914	4805	4547	2076	4489	5949		2319.08	3.36532
chr20	44526578	44526754	PN.CTSA_1_16	CTSA	540	137	510	529	476	402	465	515	472	523	283	441	435	440	4244	6133	4098	4267	3761	4273	4109	4768	7623	9787	6903	5356		2749.62	3.43927
chr20	62560871	62561105	PN.DNAJC5_1_3	DNAJC5	18	11	36	23	22	11	19	14	15	15	13	11	10	18	563	257	912	856	638	938	626	745	712	408	985	1227		350.115	2.54421
chr20	62559653	62559856	PN.DNAJC5_1_1	DNAJC5	439	145	396	447	463	322	390	458	444	328	483	360	392	392	2889	884	2535	2307	1897	2573	2261	2429	1811	879	1938	2643		1173.27	3.0694
chr20	62562757	62562981	PN.DNAJC5_1_6	DNAJC5	329	157	366	317	318	227	311	351	278	302	199	318	270	287	1998	2707	1880	1882	1907	1923	1970	2163	3972	4491	3260	2771		1344.38	3.12852
chr20	62562097	62562313	PN.DNAJC5_1_4	DNAJC5	326	105	294	288	290	219	304	348	228	265	152	255	241	210	2240	3607	2324	2115	2246	2337	2491	2703	3312	3435	2642	2369		1359.46	3.13337
chr20	62562301	62562505	PN.DNAJC5_1_5	DNAJC5	438	113	460	424	413	348	354	386	399	299	334	346	349	358	3592	1027	3805	3403	2585	3311	2865	3270	2754	1279	3385	4024		1550.81	3.19056
chr20	62560637	62560872	PN.DNAJC5_1_2	DNAJC5	502	168	551	459	466	342	494	505	415	487	259	429	394	402	3548	4886	3486	3126	3416	3418	3661	3979	6985	8955	6758	5185		2433.69	3.38627
chr22	51063957	51064194	PN.ARSA_1_3	ARSA	390	124	362	389	373	263	356	420	381	394	274	382	323	364	1570	1280	1032	1315	1045	1274	1627	1745	2468	2540	1842	1742		933.654	2.97019
chr22	51065408	51065610	PN.ARSA_1_9	ARSA	265	49	249	263	189	184	198	277	203	231	136	206	214	210	1548	2204	1472	1522	1328	1527	1632	1979	2423	3439	2265	1696		996.5	2.99848
chr22	51063698	51063905	PN.ARSA_1_2	ARSA	503	153	466	468	449	384	398	410	385	335	317	314	359	380	3705	1070	3622	3258	2862	3588	3080	3656	2859	1626	3644	4205		1634.46	3.21337
chr22	51063468	51063698	PN.ARSA_1_1	ARSA	479	204	493	517	510	367	558	649	513	567	401	512	520	494	3265	4547	3076	3040	2909	2897	3417	3418	6370	5730	4031	3792		2049.08	3.31156
chr22	51065890	51066122	PN.ARSA_1_12	ARSA	496	20	476	514	596	392	510	583	468	416	740	416	450	483	4191	1401	3659	3551	3622	4237	3758	4179	3843	1912	4184	5303		1938.46	3.28746
chr22	51064287	51064502	PN.ARSA_1_4	ARSA	387	146	356	368	440	283	412	444	386	314	456	328	400	382	4141	1264	3615	3391	3300	3932	3553	4113	3193	1828	3683	4729		1763.23	3.24631
chr22	51064968	51065200	PN.ARSA_1_6	ARSA	226	54	239	272	288	398	451	436	455	365	576	499	500	383	4585	1496	2599	3393	3309	4274	4030	4442	4064	1670	3919	4234		1813.73	3.25857
chr22	51065600	51065789	PN.ARSA_1_10	ARSA	337	62	400	361	388	317	328	408	353	269	407	290	353	341	3503	1212	3337	2779	2628	3713	3057	3544	3111	1677	3937	4634		1605.62	3.20564
chr22	51066118	51066261	PN.ARSA_1_13	ARSA	329	4	281	372	35	252	375	466	343	407	229	404	354	145	2317	5403	2720	2818	2330	3179	3032	3363	6574	6174	4334	3541		1914.65	3.28209
chr22	51065709	51065870	PN.ARSA_1_11	ARSA	404	144	404	389	339	307	337	446	393	355	243	357	354	341	3372	5478	3507	3620	2892	3616	3617	4012	6384	7816	5414	4223		2260.15	3.35414
chr22	51064537	51064755	PN.ARSA_1_5	ARSA	521	193	438	450	404	362	502	555	459	519	231	411	446	425	4355	5896	4032	4322	3769	4439	4651	4930	9124	10175	6987	5766		2860.08	3.45638
chr22	51065268	51065451	PN.ARSA_1_8	ARSA	448	143	467	469	553	365	380	541	447	410	527	384	450	452	5282	1969	4987	4218	4064	5105	4597	5100	4694	2521	5512	6370		2325.19	3.36646
chr22	51065186	51065329	PN.ARSA_1_7	ARSA	302	40	301	289	256	241	327	395	315	333	280	332	318	314	3647	7605	3851	3734	3000	3710	3961	4204	7722	9164	6523	4958		2543.15	3.40537
chr22	26861346	26861576	PN.HPS4_1_10	HPS4	384	90	380	427	398	309	387	460	355	441	264	367	399	343	787	1000	723	761	693	772	834	788	1259	851	586	571		562.654	2.75024
chr22	26875185	26875404	PN.HPS4_1_17	HPS4	455	191	385	390	433	280	370	409	396	328	516	353	340	362	1324	408	1066	1021	1045	1083	802	932	649	309	645	1077		598.808	2.77729
chr22	26872930	26873128	PN.HPS4_1_16	HPS4	379	120	439	425	408	307	455	466	441	428	271	462	411	350	1226	1762	1121	1159	1154	1173	1310	1345	1576	1353	956	963		786.923	2.89593
chr22	26862102	26862319	PN.HPS4_1_11	HPS4	494	210	381	450	502	322	358	497	389	317	507	336	355	350	2521	771	2021	2046	2030	2161	2062	2018	1570	868	1614	2611		1067.73	3.02846
chr22	26853780	26853991	PN.HPS4_1_2	HPS4	518	207	440	363	258	292	333	375	288	355	148	293	270	330	1936	2334	2085	1878	1777	1721	1983	1951	3209	4297	2819	2175		1255.19	3.09871
chr22	26868200	26868417	PN.HPS4_1_14	HPS4	579	225	533	366	572	378	546	574	464	540	541	503	480	470	2141	3396	1897	2183	1882	1994	2335	2266	3915	3312	2332	2493		1419.88	3.15225
chr22	26877566	26877795	PN.HPS4_1_18	HPS4	418	152	396	428	403	350	391	404	383	451	257	438	347	396	2125	3116	2009	2116	2128	1999	2280	2348	4041	4222	3058	2780		1439.85	3.15832
chr22	26864420	26864624	PN.HPS4_1_12	HPS4	532	231	587	521	547	426	543	591	550	580	522	505	525	479	2056	3308	2140	2268	1976	2032	2372	2402	3995	3461	2520	2463		1466.62	3.16632
chr22	26860630	26860858	PN.HPS4_1_9	HPS4	464	151	558	595	577	396	509	538	579	401	547	458	482	502	4062	1304	3609	3164	3323	3461	3208	3565	2663	1523	3031	4085		1682.88	3.22605
chr22	26854367	26854592	PN.HPS4_1_3	HPS4	518	253	463	551	545	407	509	519	514	372	668	418	523	490	3818	1159	3296	3125	3321	3669	3368	3309	2677	1549	2933	4707		1680.04	3.22532
chr22	26868739	26868969	PN.HPS4_1_15	HPS4	503	107	521	532	669	393	523	615	552	436	911	461	499	496	4541	1568	4088	3603	3859	4310	3749	3928	3410	1623	3757	5342		1961.38	3.29256
chr22	26849171	26849398	PN.HPS4_1_1	HPS4	602	262	657	666	793	518	632	679	698	554	984	611	726	650	4099	1632	4567	4349	4327	4840	3453	4522	3751	1754	3780	5870		2152.92	3.33303
chr22	26860235	26860450	PN.HPS4_1_7	HPS4	439	171	379	411	436	323	364	418	416	308	505	344	397	339	3841	1155	3455	3298	3127	3808	3320	3528	3293	1849	4088	5038		1732.69	3.23872
chr22	26860038	26860247	PN.HPS4_1_6	HPS4	596	243	521	489	412	414	452	522	431	436	192	409	385	394	3411	4373	3446	3350	2930	3171	3269	3510	6293	7886	5801	4211		2213.35	3.34505
chr22	26860448	26860634	PN.HPS4_1_8	HPS4	535	227	481	485	445	378	523	545	487	509	310	494	417	437	3063	4940	3190	2967	2787	3035	3435	3399	5954	6720	5026	4200		2114.96	3.3253
chr22	26866626	26866840	PN.HPS4_1_13	HPS4	646	326	588	669	748	452	624	741	597	513	742	555	631	563	6245	1999	5433	4965	5091	5946	5075	5424	4860	2371	5560	7471		2647.5	3.42284
chr22	26859877	26860061	PN.HPS4_1_5	HPS4	483	114	432	479	534	355	431	513	494	352	441	379	404	447	4740	1548	4531	4221	3949	4672	4127	4519	3708	2344	4762	5846		2108.65	3.32401
chr22	26859809	26859961	PN.HPS4_1_4	HPS4	453	127	448	415	410	387	471	610	477	518	445	518	458	409	4058	8067	4137	3971	3309	4039	4500	4690	8780	9378	6802	5559		2824.46	3.45094
chr22	42463722	42463951	PN.NAGA_1_12	NAGA	177	37	180	168	205	133	191	183	239	155	228	163	144	168	785	252	600	726	672	640	666	606	654	331	673	931		381.038	2.58097
chr22	42464452	42464676	PN.NAGA_1_15	NAGA	453	232	463	495	480	375	456	525	424	446	265	440	400	425	1809	2425	1759	1667	1695	1538	1986	2134	3662	3814	2955	2350		1295.12	3.11231
chr22	42459015	42459232	PN.NAGA_1_6	NAGA	543	142	464	482	491	354	420	459	431	440	448	333	374	462	2742	1004	2533	2123	2449	2394	2707	2392	2235	1589	2803	4020		1339.77	3.12703
chr22	42462597	42462824	PN.NAGA_1_8	NAGA	514	137	474	409	412	332	367	402	429	326	360	331	334	371	3687	1050	3332	2823	3008	3624	3186	3066	2624	1665	3435	4446		1582.46	3.19933
chr22	42456248	42456477	PN.NAGA_1_1	NAGA	467	48	479	387	434	297	359	391	359	404	184	288	348	335	2636	3157	2708	2484	2220	2368	2420	2682	4473	5937	4348	3060		1664.35	3.22124
chr22	42458673	42458867	PN.NAGA_1_4	NAGA	542	140	497	439	509	391	442	466	475	370	637	413	491	487	4005	1425	3513	3325	3389	4066	3508	3729	3097	1691	3178	4491		1758.31	3.24509
chr22	42462984	42463157	PN.NAGA_1_10	NAGA	464	122	480	441	527	396	398	500	462	359	545	368	418	476	3733	1267	3068	2753	2727	3876	3443	3635	2619	1454	2656	3759		1574.85	3.19724
chr22	42463875	42464085	PN.NAGA_1_13	NAGA	521	156	547	523	523	386	536	624	530	587	500	486	501	471	2892	4529	2860	2832	2460	2809	3114	3321	5528	5193	3812	3286		1904.88	3.27987
chr22	42456954	42457162	PN.NAGA_1_3	NAGA	372	170	514	529	448	407	468	551	425	496	138	405	413	419	3227	4239	3291	2953	3027	2977	3306	3575	5600	6293	4780	3823		2032.54	3.30804
chr22	42456742	42456967	PN.NAGA_1_2	NAGA	613	27	601	618	656	422	563	723	683	509	794	487	614	570	4779	1566	3856	3748	3711	4839	4246	4246	3930	2083	4221	5968		2118.19	3.32597
chr22	42464369	42464597	PN.NAGA_1_14	NAGA	463	166	388	436	463	314	412	451	456	364	620	339	423	330	4230	1504	3613	3200	3563	4559	3893	3921	3399	2135	4038	5733		1900.5	3.27887
chr22	42463094	42463321	PN.NAGA_1_11	NAGA	674	277	550	593	552	406	483	533	442	567	229	453	426	476	3894	5323	4339	3759	3785	3472	3966	4297	7534	10005	7591	5761		2707.19	3.43252
chr22	42462825	42462974	PN.NAGA_1_9	NAGA	430	165	417	384	336	302	315	368	278	392	225	282	295	315	2773	4910	3183	2645	2441	2810	3184	3343	6153	8234	5916	4604		2103.85	3.32301
chr22	42458856	42459038	PN.NAGA_1_5	NAGA	560	128	639	622	591	471	537	649	526	562	433	563	501	483	3902	6254	4136	3991	3420	3682	4118	4610	7801	8110	6362	4987		2639.92	3.42159
chr22	42466179	42466387	PN.NAGA_1_16	NAGA	506	95	493	611	603	391	461	662	587	460	758	473	509	531	6322	2207	5353	4763	5172	6539	5456	5697	5227	2848	5683	8218		2716.35	3.43399
chr22	42461711	42461929	PN.NAGA_1_7	NAGA	720	324	662	713	614	539	661	701	592	607	358	622	551	468	4748	7002	5070	4812	4432	4602	5073	5460	9605	12568	9784	7139		3401.04	3.53161
chr3	33094870	33095093	PN.GLB1_1_12	GLB1	332	76	296	298	275	199	297	343	294	294	243	264	234	229	535	802	464	486	515	497	517	510	859	640	411	448		398.385	2.6003
chr3	33065685	33065894	PN.GLB1_1_8	GLB1	286	96	231	238	222	115	254	266	197	269	107	239	236	215	789	957	670	729	701	594	701	745	979	885	645	650		462.154	2.66479
chr3	33062967	33063188	PN.GLB1_1_7	GLB1	340	93	336	350	163	265	307	271	320	291	242	254	254	305	1426	409	1322	1224	1088	1253	1082	1232	684	445	806	1197		613.808	2.78803
chr3	33087579	33087801	PN.GLB1_1_9	GLB1	395	113	435	440	434	338	366	408	376	293	389	317	325	339	1645	486	1477	1467	1347	1474	1294	1436	904	482	997	1414		745.808	2.87263
chr3	33055542	33055762	PN.GLB1_1_3	GLB1	382	179	386	408	456	357	394	387	410	341	465	344	374	367	2081	717	1855	1868	1762	2003	1734	1841	1610	755	1728	2368		983.538	2.99279
chr3	33118406	33118631	PN.GLB1_1_18	GLB1	293	76	314	306	307	216	289	341	308	363	198	268	270	306	1797	2817	1641	1469	1727	1543	1803	1884	3154	3322	2337	1870		1123.81	3.05069
chr3	33099566	33099783	PN.GLB1_1_13	GLB1	533	40	467	553	556	363	489	543	503	410	493	338	320	431	2917	933	2332	2159	2419	2682	2480	2711	1793	983	1920	2718		1234.08	3.09134
chr3	33055751	33055953	PN.GLB1_1_4	GLB1	522	130	486	493	415	333	469	595	446	540	511	508	462	411	1957	3053	1663	1670	1725	1638	1851	2012	3401	2685	2055	2013		1232.46	3.09077
chr3	33114009	33114234	PN.GLB1_1_17	GLB1	470	111	463	481	520	363	455	522	460	397	586	396	426	426	2517	839	2142	1975	2286	2502	2274	2290	1995	1045	2232	3131		1204	3.08063
chr3	33059890	33060104	PN.GLB1_1_6	GLB1	441	208	458	444	375	326	443	492	345	405	272	398	381	349	2044	2868	1952	1671	1851	1776	1883	2105	3378	3481	2592	2163		1273.12	3.10487
chr3	33093185	33093395	PN.GLB1_1_10	GLB1	434	102	438	374	366	288	348	356	324	363	156	294	312	312	2015	2917	2187	2063	2026	2026	2001	2323	3704	4580	2952	2561		1377.77	3.13918
chr3	33058185	33058408	PN.GLB1_1_5	GLB1	448	107	446	517	577	379	443	593	500	396	604	387	439	475	2853	887	2542	2334	2471	2876	2493	2617	2331	1081	2369	3439		1330.92	3.12415
chr3	33093384	33093569	PN.GLB1_1_11	GLB1	424	162	441	460	456	347	402	554	500	312	614	423	409	403	3278	1206	2878	2556	2678	3003	2662	2925	2427	1229	2588	3577		1419.77	3.15222
chr3	33038418	33038637	PN.GLB1_1_1	GLB1	559	225	452	518	587	321	486	506	521	393	604	451	396	461	3602	1291	3146	2583	3227	3421	3035	3327	2704	1393	2963	4289		1594.65	3.20267
chr3	33109696	33109865	PN.GLB1_1_15	GLB1	322	121	369	346	378	302	359	365	356	259	622	307	333	358	2982	1184	2501	2324	2087	3089	2711	2763	2019	1147	2510	3616		1297.31	3.11304
chr3	33118623	33118842	PN.GLB1_1_19	GLB1	499	233	508	487	485	361	418	491	453	391	479	395	405	388	3498	1214	3236	2959	3165	3677	3034	3340	2717	1458	3028	4241		1598.46	3.2037
chr3	33106861	33107087	PN.GLB1_1_14	GLB1	667	27	583	513	532	424	516	344	432	555	287	453	475	479	3500	4789	3207	3214	3314	3265	3454	3901	6528	8025	5327	4520		2281.96	3.35831
chr3	33038626	33038843	PN.GLB1_1_2	GLB1	571	168	579	593	508	401	563	676	521	553	374	531	464	515	4234	5318	4273	3322	3837	3935	4176	4608	8155	8372	6172	5241		2640.77	3.42173
chr3	33138483	33138626	PN.GLB1_1_20	GLB1	366	147	425	368	307	314	305	217	356	348	213	332	343	365	3395	6368	4112	3380	3142	3551	3364	3913	7489	9114	6523	4336		2426.65	3.38501
chr3	33110292	33110482	PN.GLB1_1_16	GLB1	583	154	685	688	641	506	643	690	689	725	384	656	595	614	5197	7333	4788	4621	4432	4680	5201	5866	9990	11310	8042	6659		3322	3.5214
chr3	148885625	148885847	PN.HPS3_1_33	HPS3	0	0	1	0	0	0	0	0	1	0	18	0	0	0	0	261	1	0	0	0	0	0	0	0	0	0		10.8462	1.03528
chr3	148885027	148885245	PN.HPS3_1_32	HPS3	218	19	170	171	152	112	148	164	168	229	133	170	146	161	93	150	102	130	104	97	103	130	123	84	44	75		130.615	2.11599
chr3	148871354	148871561	PN.HPS3_1_14	HPS3	213	50	201	148	149	147	165	153	189	271	185	223	182	192	234	365	247	225	276	228	256	257	308	235	173	153		208.654	2.31943
chr3	148872788	148873000	PN.HPS3_1_15	HPS3	199	70	247	203	249	177	245	205	229	184	244	169	186	233	329	102	232	313	280	229	237	243	198	66	146	247		210.077	2.32238
chr3	148847328	148847535	PN.HPS3_1_1	HPS3	156	71	162	98	98	107	101	84	122	83	104	91	103	110	955	245	883	778	777	751	637	684	238	146	331	484		323.038	2.50925
chr3	148880376	148880594	PN.HPS3_1_26	HPS3	310	113	291	299	265	212	286	329	275	299	195	260	231	235	654	923	643	542	682	654	661	776	1293	1189	792	755		506.308	2.70441
chr3	148863073	148863298	PN.HPS3_1_10	HPS3	342	128	345	262	289	228	283	338	297	327	159	279	238	275	1021	1548	1032	851	1004	903	1005	1126	1585	1661	1158	1098		683.923	2.83501
chr3	148876491	148876696	PN.HPS3_1_21	HPS3	394	110	386	359	358	346	420	378	394	327	488	345	328	353	1668	512	1446	1198	1335	1317	1176	1303	1012	571	918	1369		723.5	2.85944
chr3	148881655	148881867	PN.HPS3_1_29	HPS3	386	80	386	385	511	293	368	446	423	317	505	353	397	376	1666	491	1617	1268	1509	1525	1370	1413	941	495	858	1444		762.423	2.8822
chr3	148880479	148880697	PN.HPS3_1_27	HPS3	474	184	438	432	416	313	367	411	436	315	364	341	321	342	1552	411	1531	1230	1411	1340	1333	1408	929	535	979	1538		744.269	2.87173
chr3	148858760	148858940	PN.HPS3_1_7	HPS3	411	164	423	434	443	317	411	449	431	330	502	363	358	377	1694	640	1467	1317	1408	1491	1441	1617	877	459	961	1553		782.231	2.89333
chr3	148889925	148890145	PN.HPS3_1_35	HPS3	213	95	330	163	290	203	230	282	219	155	362	218	160	192	1685	698	1699	1211	1425	1607	1749	1575	1355	744	1325	1660		763.269	2.88268
chr3	148876237	148876447	PN.HPS3_1_19	HPS3	511	100	464	456	491	325	422	423	462	342	541	343	382	408	2329	765	2229	1851	2075	2148	2044	2254	1157	641	1288	1841		1011.23	3.00485
chr3	148875111	148875332	PN.HPS3_1_17	HPS3	546	239	516	577	658	435	574	577	605	453	644	482	465	519	2069	796	1941	1593	1819	1888	1886	1923	1411	776	1391	1944		1027.96	3.01198
chr3	148876444	148876606	PN.HPS3_1_20	HPS3	443	38	439	478	430	269	402	507	427	452	412	371	365	346	1514	2606	1401	1365	1433	1257	1729	1880	2977	2107	1427	1231		1011.77	3.00508
chr3	148881517	148881712	PN.HPS3_1_28	HPS3	572	41	529	522	510	356	521	558	454	551	440	452	417	436	1734	2874	1518	1395	1523	1347	1723	1921	3172	2585	1811	1776		1143.77	3.05834
chr3	148857939	148858158	PN.HPS3_1_5	HPS3	492	140	445	424	445	347	437	473	553	373	641	481	432	430	2504	789	2286	1981	2324	2411	2324	2234	1629	767	1527	2458		1128.73	3.05259
chr3	148877869	148878091	PN.HPS3_1_23	HPS3	494	162	438	468	490	409	498	571	470	368	686	404	393	422	2601	839	2373	2098	2363	2432	2234	2446	1794	899	1867	2755		1191.31	3.07602
chr3	148858929	148859102	PN.HPS3_1_8	HPS3	372	91	346	287	230	228	301	418	412	427	272	374	378	279	1923	3289	1920	1611	1910	2136	2053	2076	3937	3456	2181	1929		1262.92	3.10138
chr3	148884855	148885032	PN.HPS3_1_31	HPS3	503	194	510	493	520	390	463	470	521	377	622	433	387	447	2750	997	2589	2323	2299	2528	2312	2457	1786	980	1831	2621		1223.19	3.08749
chr3	148863299	148863479	PN.HPS3_1_11	HPS3	453	183	485	477	519	435	447	421	454	375	372	363	375	419	2733	972	2936	2340	2438	2743	2444	2640	1987	996	2649	3265		1304.65	3.1155
chr3	148879782	148879974	PN.HPS3_1_24	HPS3	422	201	472	473	423	316	444	475	390	443	342	405	342	336	1940	3229	1852	1537	1908	1888	2212	2302	4492	4577	3211	3028		1448.46	3.16091
chr3	148884689	148884866	PN.HPS3_1_30	HPS3	519	209	491	483	453	351	453	526	429	510	382	440	352	378	2195	4129	2049	1768	2031	2097	2312	2421	4404	4645	3306	3082		1554.42	3.19157
chr3	148877747	148877914	PN.HPS3_1_22	HPS3	424	146	430	424	410	308	397	499	370	451	364	397	350	346	2390	4244	2195	1987	2196	2204	2510	2760	4406	4122	2981	2534		1532.5	3.1854
chr3	148847529	148847727	PN.HPS3_1_2	HPS3	394	178	403	326	310	242	333	392	335	384	234	298	346	331	2371	3088	2370	2322	2168	2416	2434	2539	4513	4988	3380	2719		1531.31	3.18506
chr3	148872888	148873066	PN.HPS3_1_16	HPS3	375	160	378	327	353	263	361	419	367	408	285	385	304	346	2504	4037	2136	1995	2434	2336	2759	2809	4746	4820	3529	3028		1610.15	3.20687
chr3	148879954	148880155	PN.HPS3_1_25	HPS3	440	223	429	474	496	351	424	479	438	392	481	364	380	431	3696	1233	3799	3000	3602	3535	3293	3420	2936	1659	3518	4848		1705.42	3.23183
chr3	148875124	148875343	PN.HPS3_1_18	HPS3	612	127	611	628	529	394	553	626	573	585	443	546	495	515	2940	4072	2558	2488	2796	2727	3095	3188	5945	5802	4086	3638		1945.08	3.28894
chr3	148847615	148847824	PN.HPS3_1_3	HPS3	405	132	355	390	435	277	305	382	459	290	475	333	330	389	4026	1356	3533	3002	3484	3770	3376	3517	3075	1500	3562	4781		1689.96	3.22788
chr3	148857741	148857950	PN.HPS3_1_4	HPS3	291	106	236	307	205	190	259	297	256	272	151	200	225	193	2922	4191	2850	2474	2934	2914	3059	3041	5754	6791	4933	3868		1881.5	3.2745
chr3	148889820	148889986	PN.HPS3_1_34	HPS3	431	124	511	529	472	428	462	587	467	465	269	434	389	395	2816	4679	2414	2348	2602	2522	2782	3108	5361	6031	4299	3448		1860.5	3.26963
chr3	148859091	148859267	PN.HPS3_1_9	HPS3	549	208	515	453	544	371	466	520	540	388	593	439	378	436	3756	1429	3711	3128	3461	3674	3296	3522	2923	1615	3564	5029		1750.31	3.24311
chr3	148871175	148871378	PN.HPS3_1_13	HPS3	589	236	497	498	632	385	487	575	524	404	656	454	467	490	3945	1603	4086	3179	4046	3768	3893	4046	3700	1785	4133	5809		1957.19	3.29163
chr3	148858147	148858317	PN.HPS3_1_6	HPS3	603	211	589	561	455	409	554	625	528	605	435	555	486	501	3725	6101	3391	3093	3278	3591	3948	4218	6999	7436	5467	4355		2412.27	3.38243
chr3	148868315	148868531	PN.HPS3_1_12	HPS3	618	285	618	663	628	463	640	715	602	723	417	583	571	574	4522	5996	4211	3796	4481	4363	4719	5162	9267	10208	6823	6000		2986.46	3.47516
chr3	50338350	50338565	PN.HYAL1_1_4	HYAL1	324	127	301	354	355	260	297	332	300	251	450	259	350	290	901	280	778	731	670	779	765	768	593	277	544	838		468.231	2.67046
chr3	50337984	50338210	PN.HYAL1_1_2	HYAL1	533	227	570	498	564	395	504	558	580	425	785	418	545	503	3248	1111	2840	2916	2596	3120	3087	2815	2266	1154	2395	3723		1476	3.16909
chr3	50340226	50340426	PN.HYAL1_1_10	HYAL1	470	178	469	497	547	340	478	398	540	380	930	461	526	471	3477	1244	3002	3004	2868	3483	3219	3387	2725	1248	2689	4205		1586	3.2003
chr3	50339542	50339755	PN.HYAL1_1_6	HYAL1	443	164	504	524	511	360	352	460	465	410	421	420	209	430	3492	1188	3301	3203	2914	3772	3483	3515	2655	1592	3346	4445		1637.65	3.21422
chr3	50337771	50337996	PN.HYAL1_1_1	HYAL1	505	191	461	432	414	338	452	392	407	472	286	457	402	369	3160	4537	2960	2989	2845	3260	3198	3429	6313	7330	5192	4298		2118.81	3.32609
chr3	50338185	50338321	PN.HYAL1_1_3	HYAL1	345	28	377	286	243	234	279	354	278	334	210	332	266	293	2599	4716	2701	2630	2266	2833	2919	3078	5138	6277	4459	3094		1791.12	3.25312
chr3	50339745	50339953	PN.HYAL1_1_7	HYAL1	571	195	481	501	406	379	496	590	427	518	281	458	418	408	3233	4536	3138	3259	2771	3313	3407	3543	6523	7164	5179	4103		2165.31	3.33552
chr3	50340098	50340291	PN.HYAL1_1_9	HYAL1	513	104	460	426	405	364	400	500	365	453	226	383	410	355	3193	4738	3376	3044	2815	3182	3213	3433	6650	8463	6034	4329		2224.38	3.34721
chr3	50339922	50340132	PN.HYAL1_1_8	HYAL1	400	180	477	429	423	323	379	463	448	316	434	390	416	395	4368	1513	4098	3836	3544	4676	4106	4124	3434	2089	4670	6041		1998.92	3.3008
chr3	50339445	50339596	PN.HYAL1_1_5	HYAL1	364	138	424	384	358	319	355	506	375	389	388	459	173	376	3712	6876	3504	3395	3066	3914	4004	4209	7749	7474	5813	4206		2420.38	3.38388
chr3	4508475	4508704	PN.SUMF1_1_10	SUMF1	254	51	248	229	221	188	217	187	196	144	171	157	138	228	1515	471	1323	1234	1302	1473	1295	1359	1230	706	1473	1868		687.615	2.83735
chr3	4459631	4459851	PN.SUMF1_1_5	SUMF1	393	135	374	371	354	289	366	390	311	358	287	306	333	314	1252	1971	1176	1187	1342	1225	1257	1395	2714	2410	1792	1638		920.769	2.96415
chr3	4490873	4491094	PN.SUMF1_1_7	SUMF1	432	201	431	414	380	285	402	405	330	412	262	354	352	344	1470	2248	1381	1215	1725	1395	1531	1656	2782	2887	2150	1941		1053.27	3.02254
chr3	4461683	4461888	PN.SUMF1_1_6	SUMF1	438	189	406	470	423	312	375	402	386	289	401	330	296	169	2190	731	1861	1801	1757	2149	1779	1979	1452	957	1712	2352		984.846	2.99337
chr3	4417932	4418158	PN.SUMF1_1_2	SUMF1	561	212	397	535	514	320	428	462	484	479	626	489	376	459	3218	1176	2920	2196	2925	3110	2979	2951	2746	1531	2966	4483		1520.88	3.1821
chr3	4403767	4403994	PN.SUMF1_1_1	SUMF1	644	160	519	527	506	365	487	497	410	559	231	430	401	462	2860	3461	2673	2272	2852	2701	3196	3629	5853	6461	4788	3771		1950.58	3.29016
chr3	4508899	4508977	PN.SUMF1_1_12	SUMF1	260	70	302	205	213	234	181	215	208	148	206	184	200	212	1857	822	2451	2014	1653	2297	1681	2321	1953	1358	2625	2848		1027.62	3.01183
chr3	4458746	4458970	PN.SUMF1_1_4	SUMF1	581	187	541	613	696	448	584	538	616	440	881	504	611	468	4886	1717	4034	3799	3826	4972	4350	4461	3278	2158	3817	5896		2111.62	3.32461
chr3	4452525	4452710	PN.SUMF1_1_3	SUMF1	627	150	709	633	674	491	716	804	637	710	553	652	693	617	3469	5648	3025	2917	3275	3360	3588	3972	6947	6220	4784	4111		2307	3.36305
chr3	4508678	4508898	PN.SUMF1_1_11	SUMF1	469	90	463	439	376	323	388	481	388	415	282	358	420	342	4049	5618	3928	3753	4126	3662	3805	4243	8525	10453	7020	5841		2702.19	3.43172
chr3	4494540	4494638	PN.SUMF1_1_8	SUMF1	404	168	408	369	522	338	386	506	334	304	552	365	327	365	3255	2071	3402	3194	2838	3854	3306	3919	3697	2015	4676	5786		1821.58	3.26045
chr3	4494628	4494774	PN.SUMF1_1_9	SUMF1	433	172	505	389	415	334	482	495	466	500	429	561	363	491	4314	9607	4023	3910	4174	4266	4426	4944	10323	10929	8462	6642		3155.96	3.49913
chr4	178358510	178358725	PN.AGA_1_6	AGA	140	34	79	100	95	76	95	105	67	86	65	68	59	77	88	111	63	69	90	76	64	103	89	87	38	47		79.6538	1.90121
chr4	178354358	178354541	PN.AGA_1_3	AGA	155	32	153	160	149	91	122	139	168	125	206	126	115	149	132	45	82	77	74	100	94	87	45	32	31	55		105.538	2.02341
chr4	178357340	178357561	PN.AGA_1_5	AGA	168	97	101	152	3	129	74	178	92	85	216	76	144	186	454	75	371	371	316	175	291	337	103	128	187	2		173.5	2.2393
chr4	178352835	178353046	PN.AGA_1_1	AGA	331	83	306	304	337	190	329	298	349	271	335	274	251	282	505	167	436	413	433	470	421	489	285	122	216	403		319.231	2.5041
chr4	178359848	178360075	PN.AGA_1_7	AGA	362	166	330	347	445	270	342	334	354	290	446	330	287	345	845	245	731	621	630	654	665	656	560	265	474	814		454.154	2.6572
chr4	178360699	178360873	PN.AGA_1_8	AGA	353	145	320	237	321	233	378	388	342	389	240	330	274	318	878	1192	690	732	797	745	826	946	1269	926	642	542		555.885	2.74498
chr4	178361350	178361573	PN.AGA_1_9	AGA	474	125	446	442	479	385	406	483	472	408	527	386	378	439	1124	413	939	924	869	961	841	926	698	392	597	893		593.346	2.77331
chr4	178363228	178363427	PN.AGA_1_11	AGA	385	163	332	328	399	303	336	348	421	277	457	287	284	330	2622	802	2122	2165	1845	2303	1921	2161	1874	1000	1845	2651		1075.42	3.03158
chr4	178354187	178354411	PN.AGA_1_2	AGA	615	2	103	621	18	461	661	662	587	599	348	509	527	97	1697	2520	1730	1815	1867	1849	1940	2169	3605	3059	1930	1955		1228.69	3.08944
chr4	178355478	178355672	PN.AGA_1_4	AGA	467	125	411	495	448	333	474	547	478	540	293	519	429	471	3464	4383	3003	2978	3182	2980	3242	3764	6161	5914	4170	3490		2029.27	3.30734
chr4	178361447	178361633	PN.AGA_1_10	AGA	406	135	278	475	381	233	266	335	422	403	316	375	329	266	2922	4840	2781	2662	2803	2627	2971	3431	6524	5814	4808	3721		1943.23	3.28852
chr4	178363423	178363573	PN.AGA_1_12	AGA	538	136	483	469	447	407	486	529	454	466	335	470	415	475	3372	5284	3262	3298	3213	3180	2858	4015	6430	6435	4664	3452		2137.42	3.32989
chr4	980885	981115	PN.IDUA_6_2	IDUA	3	0	5	3	4	3	4	2	7	5	1	1	3	5	26	5	23	26	30	22	43	45	12	11	18	25		12.7692	1.10616
chr4	996861	997096	PN.IDUA_6_18	IDUA	13	4	37	7	32	26	25	43	28	7	31	19	31	7	19	1	18	30	14	17	8	3	1	0	13	25		17.6538	1.24684
chr4	996341	996575	PN.IDUA_6_15	IDUA	4	3	9	14	5	11	17	17	27	20	19	14	11	6	28	23	22	27	17	19	30	29	33	16	15	12		17.2308	1.2363
chr4	996706	996941	PN.IDUA_6_17	IDUA	39	21	36	32	29	20	31	20	23	32	12	15	24	30	151	144	132	140	112	71	113	118	170	138	95	66		69.7692	1.84366
chr4	980764	980960	PN.IDUA_6_1	IDUA	20	40	14	90	12	6	13	19	13	104	10	13	14	8	67	82	31	18	403	66	314	489	116	151	97	71		87.7308	1.94315
chr4	996551	996790	PN.IDUA_6_16	IDUA	188	50	189	258	217	200	257	324	262	246	319	251	132	245	1619	416	1310	1247	1148	1355	1375	1293	1192	537	973	1488		657.346	2.81779
chr4	997215	997450	PN.IDUA_6_20	IDUA	204	95	232	221	243	202	221	253	285	192	256	180	210	229	1361	337	1153	1144	978	1158	1144	1190	874	487	802	1248		573.038	2.75818
chr4	997085	997312	PN.IDUA_6_19	IDUA	355	108	372	291	302	159	315	213	88	332	165	82	185	142	1973	1187	1788	1927	1637	1053	1104	2034	2074	2551	1654	1341		901.231	2.95484
chr4	995943	996176	PN.IDUA_6_13	IDUA	216	63	228	224	188	153	205	177	162	225	109	157	148	165	1703	2200	1539	1633	1324	1208	1225	1740	3158	4478	2468	2043		1043.81	3.01862
chr4	996115	996354	PN.IDUA_6_14	IDUA	342	150	332	271	210	181	193	234	182	164	139	157	191	202	2799	673	2865	2503	2282	2565	2124	2423	1772	1650	2823	3178		1177.12	3.07082
chr4	997887	998121	PN.IDUA_6_22	IDUA	369	173	397	353	325	287	325	331	302	263	283	267	281	321	3382	872	2822	2514	2384	2971	2788	3183	2378	1712	3049	3550		1380.08	3.1399
chr4	995811	996046	PN.IDUA_6_12	IDUA	349	135	309	313	348	270	296	344	324	270	284	272	315	305	3792	1098	3324	3167	2836	3512	3176	3396	3142	1865	3494	4367		1588.58	3.20101
chr4	998098	998330	PN.IDUA_6_23	IDUA	408	71	405	347	255	234	289	140	306	359	145	288	303	290	2816	3543	2792	2645	2495	2513	2623	2942	4652	6419	4444	3379		1734.73	3.23923
chr4	981473	981648	PN.IDUA_6_3	IDUA	291	126	315	252	220	207	212	252	220	228	125	177	195	185	1830	2557	1900	2005	1498	1628	1653	2000	3507	5107	3440	2533		1256.27	3.09908
chr4	995447	995651	PN.IDUA_6_10	IDUA	361	134	396	420	340	344	375	444	395	259	443	348	354	346	3537	925	2968	2917	2598	3239	3062	3321	3096	1900	3692	4635		1571.12	3.19621
chr4	981639	981772	PN.IDUA_6_4	IDUA	326	66	295	238	226	239	240	276	286	174	223	226	247	225	3871	1178	3569	3295	2548	3421	3123	3496	2606	1845	3362	3702		1511.65	3.17945
chr4	995606	995839	PN.IDUA_6_11	IDUA	402	133	404	398	379	300	386	471	399	417	216	355	328	304	3419	4293	3230	3232	3016	3101	3436	3667	7171	9323	6460	5056		2319.08	3.36532
chr4	994337	994572	PN.IDUA_6_5	IDUA	438	196	409	432	430	340	401	481	410	385	277	363	360	350	2962	4392	2750	2948	2513	2853	3110	3213	6805	8209	5867	4944		2147.62	3.33196
chr4	997761	997973	PN.IDUA_6_21	IDUA	416	142	463	441	427	313	432	449	398	461	300	382	361	318	3576	4713	3190	3301	3005	3051	3560	3780	7826	10061	6936	5789		2465.04	3.39182
chr4	995297	995473	PN.IDUA_6_9	IDUA	475	181	523	484	506	378	495	560	469	511	479	463	466	374	3609	5553	3167	3371	2909	3505	3813	4277	8083	8242	5784	5344		2462.35	3.39135
chr4	994719	994915	PN.IDUA_6_7	IDUA	343	108	397	370	332	240	302	380	320	355	229	319	297	315	3606	4896	3539	3384	3017	3284	3515	3983	7179	9998	6894	5611		2431.27	3.38583
chr4	994576	994730	PN.IDUA_6_6	IDUA	283	74	318	338	357	268	293	391	356	263	630	305	284	303	4014	1580	3555	3329	2768	3860	3408	3835	3705	2197	4235	5222		1775.81	3.2494
chr4	995176	995329	PN.IDUA_6_8	IDUA	425	108	482	402	430	365	402	449	424	323	490	296	386	388	4516	1823	3970	3832	3349	4378	3795	4564	4046	2672	4880	5964		2044.58	3.3106
chr4	103553301	103553468	PN.MANBA_1_2	MANBA	6	5	7	6	8	6	0	8	3	3	13	5	7	8	20	8	5	10	7	8	18	11	6	5	4	9		7.53846	0.877283
chr4	103635523	103635711	PN.MANBA_1_21	MANBA	100	34	105	72	75	72	88	69	68	101	58	96	72	81	118	195	121	109	136	122	120	137	50	67	59	61		91.7692	1.9627
chr4	103647554	103647772	PN.MANBA_1_27	MANBA	94	7	41	63	17	66	85	65	87	95	58	91	88	44	186	425	169	186	189	183	181	213	229	180	140	145		127.962	2.10708
chr4	103611756	103611975	PN.MANBA_1_20	MANBA	170	67	164	186	146	73	150	162	142	123	197	119	76	156	304	46	170	226	201	215	159	192	77	31	65	140		144.5	2.15987
chr4	103592380	103592598	PN.MANBA_1_14	MANBA	180	9	120	230	256	84	145	242	252	199	357	153	219	211	397	131	285	250	293	309	285	300	153	67	140	243		211.923	2.32618
chr4	103645072	103645284	PN.MANBA_1_26	MANBA	235	40	227	213	218	160	228	224	277	221	348	208	204	231	608	186	429	398	487	466	457	501	341	124	255	461		297.962	2.47416
chr4	103595125	103595347	PN.MANBA_1_16	MANBA	194	40	181	207	209	137	161	191	220	218	268	188	223	262	819	233	634	591	696	663	661	636	391	143	290	603		348.423	2.54211
chr4	103590049	103590264	PN.MANBA_1_13	MANBA	327	74	266	256	215	213	277	286	290	312	227	260	248	226	443	733	462	415	474	499	486	504	592	444	336	277		351.615	2.54607
chr4	103611594	103611778	PN.MANBA_1_19	MANBA	347	124	333	325	335	298	381	368	283	325	174	298	276	282	537	831	507	485	554	492	575	608	752	623	410	372		419.038	2.62225
chr4	103571726	103571909	PN.MANBA_1_8	MANBA	283	107	281	325	294	249	296	290	283	233	270	211	232	237	1297	433	1180	915	1079	1062	994	1086	710	376	740	1083		559.462	2.74777
chr4	103585976	103586145	PN.MANBA_1_12	MANBA	287	118	281	322	364	183	260	371	283	224	453	229	254	260	1225	567	1062	974	1123	1053	1127	1016	813	426	1004	1385		602.462	2.77993
chr4	103635668	103635883	PN.MANBA_1_22	MANBA	328	143	317	314	302	218	297	272	276	208	375	234	236	259	1439	547	1228	1154	1440	1259	1243	1247	1043	491	1194	1631		680.577	2.83288
chr4	103555875	103556077	PN.MANBA_1_3	MANBA	366	150	396	429	400	316	409	427	392	427	258	373	308	352	1260	1935	1182	1238	1463	1386	1388	1438	2640	2364	1626	1419		936.231	2.97138
chr4	103571511	103571737	PN.MANBA_1_7	MANBA	348	113	380	339	325	265	386	352	355	461	236	325	331	346	1641	2317	1325	1295	1646	1423	1677	1885	2595	2713	1727	1691		1019.12	3.00822
chr4	103644922	103645084	PN.MANBA_1_25	MANBA	443	107	424	301	285	305	382	451	356	417	441	374	303	331	1359	2912	1262	1219	1307	1262	1250	1491	2799	2160	1778	1560		972.269	2.98779
chr4	103585816	103585981	PN.MANBA_1_11	MANBA	358	117	370	333	296	294	364	417	360	384	260	371	343	330	1506	2114	1309	1521	1369	1341	1482	1693	2588	2259	1519	1310		946.462	2.9761
chr4	103610764	103610967	PN.MANBA_1_18	MANBA	412	36	439	495	342	314	422	428	377	347	509	357	354	381	2460	930	2105	1733	2193	2134	2128	2357	1780	897	1925	2614		1094.96	3.0394
chr4	103647759	103647958	PN.MANBA_1_28	MANBA	513	170	510	529	608	403	516	516	511	375	607	436	424	442	2402	831	2134	1727	2132	2186	2088	2114	1731	795	1788	2651		1120.73	3.0495
chr4	103553119	103553312	PN.MANBA_1_1	MANBA	402	140	435	520	455	338	475	492	437	399	363	461	405	397	1583	2690	1507	1370	1598	1536	1692	1830	2755	2728	1840	1687		1097.5	3.0404
chr4	103560838	103561046	PN.MANBA_1_6	MANBA	489	230	469	523	638	395	467	521	480	391	811	446	512	479	2475	796	2086	1826	2096	2316	2042	2198	1668	739	1677	2482		1125.08	3.05118
chr4	103681775	103681974	PN.MANBA_1_29	MANBA	302	96	372	278	201	231	277	260	213	293	115	215	194	240	2074	2371	1916	1992	1806	1770	1744	1959	3398	4230	2624	2113		1203.23	3.08035
chr4	103681974	103682132	PN.MANBA_1_30	MANBA	351	201	389	400	423	241	293	380	282	284	347	275	298	349	2781	905	2474	2331	2025	2566	1777	2323	1497	929	1689	2414		1085.54	3.03565
chr4	103556051	103556228	PN.MANBA_1_4	MANBA	488	148	534	500	596	407	471	549	503	458	853	443	482	492	2816	999	2382	2369	2296	2486	2216	2601	2196	933	2054	2680		1267.38	3.10291
chr4	103556990	103557196	PN.MANBA_1_5	MANBA	477	166	487	512	474	370	552	514	510	519	435	419	392	403	2039	3085	1910	1599	2059	1874	1943	2049	3537	3134	2150	2041		1294.23	3.11201
chr4	103594985	103595157	PN.MANBA_1_15	MANBA	404	58	351	317	321	247	299	328	292	361	244	328	275	281	2238	4112	2015	1965	2173	1995	2173	2350	4122	4544	3191	2632		1446.77	3.1604
chr4	103644004	103644223	PN.MANBA_1_24	MANBA	564	64	651	582	576	433	563	558	565	414	621	464	531	563	3918	1273	2920	2509	3336	3271	3013	3838	2763	1399	2895	3697		1614.65	3.20808
chr4	103578802	103579024	PN.MANBA_1_9	MANBA	578	208	534	623	574	429	565	586	518	589	428	554	478	482	2761	3964	2655	2278	1484	2708	2955	3216	5118	4755	3379	3021		1747.69	3.24246
chr4	103643983	103644204	PN.MANBA_1_23	MANBA	478	125	492	494	457	433	446	472	445	488	234	379	422	394	2835	3401	2343	2191	2552	2594	2360	2878	4991	5389	3795	3099		1699.5	3.23032
chr4	103579013	103579195	PN.MANBA_1_10	MANBA	480	140	577	481	602	441	553	579	472	382	451	484	432	444	3683	1316	3423	2855	3375	3634	3452	3685	2750	1687	3813	4642		1724.35	3.23662
chr4	103610599	103610775	PN.MANBA_1_17	MANBA	531	106	471	411	358	360	454	476	463	464	349	441	317	412	2192	5449	3213	3059	3594	3173	3257	3674	6793	7385	4986	4233		2177.73	3.338
chr4	128842619	128842841	PN.MFSD8_1_3	MFSD8	6	2	4	11	7	5	2	9	8	4	6	2	7	1	7	4	5	1	1	2	2	1	3	0	1	0		3.88462	0.589348
chr4	128851913	128852066	PN.MFSD8_1_7	MFSD8	240	74	251	226	220	207	210	249	251	196	357	231	220	217	650	293	538	480	472	510	498	563	327	146	308	562		326.769	2.51424
chr4	128870882	128871072	PN.MFSD8_1_15	MFSD8	320	99	336	343	355	232	274	332	321	315	349	319	288	307	619	182	653	450	579	593	548	596	313	116	255	437		366.577	2.56417
chr4	128865082	128865287	PN.MFSD8_1_14	MFSD8	195	86	176	184	188	131	140	167	193	253	100	223	180	174	683	841	587	440	571	535	620	636	786	688	473	490		374.615	2.57359
chr4	128886144	128886372	PN.MFSD8_1_17	MFSD8	257	89	268	245	321	217	205	229	280	235	286	198	208	241	749	226	738	669	599	621	468	567	497	229	509	745		380.615	2.58049
chr4	128864873	128865094	PN.MFSD8_1_13	MFSD8	311	70	263	298	274	204	251	262	253	228	299	211	231	259	881	280	802	655	799	828	688	775	617	337	612	936		447.077	2.65038
chr4	128878581	128878789	PN.MFSD8_1_16	MFSD8	417	153	335	262	306	238	347	394	301	359	312	328	269	317	641	1052	561	563	634	620	677	709	1056	779	495	573		488.385	2.68876
chr4	128854045	128854253	PN.MFSD8_1_8	MFSD8	337	105	328	363	317	214	311	344	300	361	218	293	306	295	818	1199	752	599	806	722	776	896	1100	1047	702	678		545.654	2.73692
chr4	128843040	128843258	PN.MFSD8_1_5	MFSD8	349	90	298	264	277	249	309	264	245	236	295	252	213	228	1219	434	1044	858	1057	1080	936	976	678	393	806	1190		547.692	2.73854
chr4	128859823	128860037	PN.MFSD8_1_9	MFSD8	299	64	289	290	316	223	243	341	308	248	328	180	171	233	1342	509	993	824	1162	1103	1061	1310	856	378	652	1103		570.231	2.75605
chr4	128841744	128841969	PN.MFSD8_1_1	MFSD8	330	121	288	286	310	243	288	304	308	238	320	253	286	244	1171	425	918	883	1035	1179	932	1053	738	426	760	1214		559.731	2.74798
chr4	128860858	128861077	PN.MFSD8_1_10	MFSD8	341	97	294	335	259	249	351	365	301	386	317	295	305	303	860	1521	812	656	853	823	927	973	1538	1316	831	893		623.115	2.79457
chr4	128841876	128842074	PN.MFSD8_1_2	MFSD8	259	75	231	264	209	178	215	197	223	251	185	227	206	182	933	1466	784	796	896	898	926	1084	1953	1997	1269	1234		659.154	2.81899
chr4	128861067	128861216	PN.MFSD8_1_11	MFSD8	474	116	433	474	515	331	372	533	425	348	557	349	403	378	2044	949	1723	1466	1586	1892	1583	1888	1309	565	1349	1897		921.5	2.9645
chr4	128863172	128863391	PN.MFSD8_1_12	MFSD8	550	99	495	454	526	370	526	558	459	533	348	501	437	408	2239	3824	2104	1710	2254	2371	2368	2691	4690	4422	2916	2878		1566.58	3.19495
chr4	128851781	128851923	PN.MFSD8_1_6	MFSD8	322	25	335	316	340	220	315	444	328	444	313	368	334	362	2197	4659	1982	1817	2032	2207	2258	2740	4651	4246	3044	2711		1500.38	3.1762
chr4	128842827	128843052	PN.MFSD8_1_4	MFSD8	595	212	577	485	440	348	504	546	438	495	252	462	429	421	3562	4830	3196	2894	3266	3255	3238	4091	7107	8887	5806	4773		2350.35	3.37113
chr4	77096892	77097106	PN.SCARB2_1_8	SCARB2	0	0	0	0	0	0	0	0	0	0	0	0	0	0	0	0	0	0	0	0	0	0	0	0	0	0		0	0
chr4	77084340	77084559	PN.SCARB2_1_2	SCARB2	275	70	270	325	315	186	294	267	256	244	299	225	221	290	598	184	504	446	502	593	492	545	419	170	306	530		339.462	2.53079
chr4	77097529	77097724	PN.SCARB2_1_9	SCARB2	342	69	338	337	256	257	319	431	359	384	207	303	286	262	660	1027	564	646	590	615	698	791	1034	813	565	599		490.462	2.6906
chr4	77102072	77102288	PN.SCARB2_1_12	SCARB2	384	125	313	333	400	241	336	351	364	299	459	278	353	324	945	337	821	837	916	822	806	804	544	300	559	905		506	2.70415
chr4	77084388	77084606	PN.SCARB2_1_3	SCARB2	351	128	405	330	307	256	344	352	336	351	207	350	324	326	882	1120	797	770	814	778	901	929	1321	1188	783	808		594.538	2.77418
chr4	77089473	77089695	PN.SCARB2_1_5	SCARB2	336	107	324	326	260	220	264	306	274	290	179	257	254	228	717	1323	834	877	935	858	962	1060	1648	1603	1066	1029		636.038	2.80348
chr4	77087311	77087510	PN.SCARB2_1_4	SCARB2	426	81	442	454	462	342	464	359	448	352	529	367	385	416	2012	664	2000	1717	1819	1976	1699	2006	1565	874	1697	2402		998.385	2.9993
chr4	77082778	77082994	PN.SCARB2_1_1	SCARB2	596	189	544	493	463	372	501	471	485	508	293	484	476	500	1675	2276	1536	1386	1479	1582	1756	1922	2631	2267	1589	1530		1077.08	3.03225
chr4	77095267	77095492	PN.SCARB2_1_7	SCARB2	644	222	591	619	499	412	551	637	521	585	354	502	499	464	1693	2074	1612	1686	1753	1609	1780	1907	2802	2336	1652	1618		1139.31	3.05664
chr4	77100554	77100768	PN.SCARB2_1_10	SCARB2	422	190	450	516	566	306	420	475	549	436	759	427	503	474	3024	953	2628	2383	2778	3005	2430	2695	2207	993	1941	3127		1332.96	3.12482
chr4	77090969	77091192	PN.SCARB2_1_6	SCARB2	556	175	536	577	547	439	481	556	566	439	566	455	508	507	2723	1008	2623	1966	2533	2618	2587	2602	1988	1148	2402	3135		1316.96	3.11957
chr4	77116649	77116851	PN.SCARB2_1_13	SCARB2	523	217	499	524	483	346	534	547	470	515	392	488	458	491	2273	3285	2063	1378	2244	2093	2213	2410	4432	3918	2753	2838		1476.42	3.16921
chr4	77116851	77117050	PN.SCARB2_1_14	SCARB2	414	167	422	413	501	345	408	507	492	381	590	386	380	337	3518	1133	3000	2492	2964	3508	2838	2904	2486	1242	2768	4121		1489.12	3.17293
chr4	77100769	77100962	PN.SCARB2_1_11	SCARB2	606	203	624	571	533	381	569	679	558	587	514	541	516	518	2391	3739	2282	2283	2340	2301	2349	2746	4830	4431	2864	2745		1642.35	3.21546
chr4	77134505	77134738	PN.SCARB2_1_15	SCARB2	289	90	301	406	303	371	472	390	458	433	328	409	554	387	3159	5279	3016	2491	3728	2812	3436	3257	8531	9634	7072	5982		2445.69	3.3884
chr5	77334753	77334960	PN.AP3B1_1_6	AP3B1	318	131	259	286	322	191	224	255	272	225	316	193	176	237	458	136	434	387	398	326	341	404	223	84	201	371		275.692	2.44042
chr5	77461401	77461588	PN.AP3B1_1_25	AP3B1	305	96	249	214	263	193	268	244	213	224	193	249	195	217	379	658	301	312	356	310	387	374	520	452	295	323		299.615	2.47656
chr5	77334949	77335161	PN.AP3B1_1_7	AP3B1	313	160	268	296	256	176	282	297	205	249	197	253	191	203	448	623	409	401	420	374	264	493	695	580	416	374		340.115	2.53163
chr5	77396667	77396877	PN.AP3B1_1_10	AP3B1	365	137	341	329	398	239	312	317	294	240	335	243	249	265	847	292	729	532	736	653	636	661	469	170	418	679		418.692	2.62189
chr5	77424895	77425110	PN.AP3B1_1_17	AP3B1	392	60	335	363	348	263	350	369	340	368	259	308	261	293	596	841	648	551	634	608	674	656	965	779	557	561		476.115	2.67771
chr5	77477475	77477677	PN.AP3B1_1_30	AP3B1	387	93	391	358	359	283	296	317	304	253	505	293	265	286	943	339	743	740	882	831	761	841	639	288	569	808		491.308	2.69135
chr5	77521250	77521468	PN.AP3B1_1_33	AP3B1	293	5	265	226	228	150	206	246	231	262	163	224	198	179	808	1088	732	763	797	640	738	851	1166	1000	748	771		499.154	2.69823
chr5	77471386	77471592	PN.AP3B1_1_26	AP3B1	333	88	304	272	355	248	137	298	364	267	500	265	292	302	1191	473	882	870	880	998	961	1032	763	341	659	1080		544.423	2.73594
chr5	77316470	77316675	PN.AP3B1_1_4	AP3B1	457	90	456	398	406	357	377	390	410	309	346	326	341	350	1140	317	998	896	961	935	898	967	589	319	595	874		557.769	2.74645
chr5	77311043	77311264	PN.AP3B1_1_2	AP3B1	305	74	293	280	304	236	250	268	294	234	229	244	234	236	1276	386	1090	956	1025	1046	1062	1132	711	398	776	1113		555.846	2.74495
chr5	77406070	77406290	PN.AP3B1_1_12	AP3B1	371	127	374	375	418	229	330	416	371	315	500	332	324	359	1691	534	1260	1072	1334	1223	981	1235	944	391	864	1399		683.423	2.83469
chr5	77385246	77385465	PN.AP3B1_1_9	AP3B1	304	148	317	331	315	256	302	297	289	293	207	263	218	234	906	1405	772	788	862	827	938	1000	1645	1721	1139	1061		647.615	2.81132
chr5	77385140	77385336	PN.AP3B1_1_8	AP3B1	285	68	256	222	289	185	272	232	266	196	472	261	225	217	1469	590	1254	1074	1184	1355	1182	1241	981	544	1046	1395		644.654	2.80933
chr5	77590085	77590273	PN.AP3B1_1_39	AP3B1	108	15	81	75	57	89	57	76	95	129	76	79	77	87	924	1715	1091	818	971	985	943	1156	1537	1998	1658	1060		613.731	2.78798
chr5	77436996	77437206	PN.AP3B1_1_20	AP3B1	535	134	473	490	521	335	394	454	473	361	480	355	346	409	1576	483	1254	1010	1264	1172	1183	1199	898	395	839	1350		707.038	2.84944
chr5	77523933	77524111	PN.AP3B1_1_36	AP3B1	369	163	334	364	310	236	287	281	301	195	268	233	205	257	1364	609	1356	1092	1265	1577	1319	1454	1081	595	1367	1673		713.654	2.85349
chr5	77451979	77452159	PN.AP3B1_1_21	AP3B1	414	150	364	328	383	284	384	458	363	386	294	353	393	339	1095	1816	951	905	972	937	1066	1175	1855	1502	1099	1007		741.269	2.86998
chr5	77436821	77437040	PN.AP3B1_1_19	AP3B1	454	95	478	444	249	375	391	490	444	449	312	494	350	410	1152	1700	1095	1021	1202	1065	1117	1243	1753	1625	1096	991		788.269	2.89667
chr5	77563315	77563515	PN.AP3B1_1_38	AP3B1	411	110	389	423	503	328	412	441	384	298	451	344	312	331	1873	695	1697	1564	1664	1906	1689	1739	1366	689	1410	2228		909.885	2.95899
chr5	77536645	77536826	PN.AP3B1_1_37	AP3B1	262	81	260	200	169	150	219	231	188	236	183	187	199	202	1025	2396	1023	1035	1082	1110	1085	1325	2586	2854	2191	1860		859.192	2.93409
chr5	77423822	77424032	PN.AP3B1_1_16	AP3B1	537	175	504	527	531	375	417	535	439	313	429	357	385	391	2123	742	1894	1478	1869	2102	1792	1890	1493	787	1421	2151		986.808	2.99423
chr5	77523015	77523240	PN.AP3B1_1_34	AP3B1	337	170	370	349	282	276	317	325	263	260	411	246	260	331	1851	688	1888	1434	1744	1934	1671	1777	1545	765	2017	2695		931	2.96895
chr5	77425059	77425237	PN.AP3B1_1_18	AP3B1	381	122	465	428	467	383	433	541	428	314	639	363	367	362	2234	922	1679	1378	1891	1952	1844	1943	1625	713	1708	2517		1003.81	3.00165
chr5	77471481	77471698	PN.AP3B1_1_27	AP3B1	415	165	370	340	357	298	379	386	416	470	375	423	362	354	1614	2813	1543	1581	1855	1576	1785	2042	2912	2790	1945	1949		1135.19	3.05507
chr5	77409599	77409779	PN.AP3B1_1_14	AP3B1	475	113	462	488	517	348	445	394	468	376	661	377	326	451	2668	986	1936	1745	1999	2346	1881	2341	1644	930	1653	2434		1094.77	3.03932
chr5	77473113	77473310	PN.AP3B1_1_28	AP3B1	543	94	469	491	557	380	472	527	487	350	653	389	415	465	2455	942	2162	2014	2242	2486	2229	2342	1970	976	1968	2841		1189.19	3.07525
chr5	77405913	77406134	PN.AP3B1_1_11	AP3B1	482	89	491	515	442	343	395	529	466	497	336	466	394	451	2087	2809	1821	1757	1893	1903	1845	2290	3477	3219	2209	2115		1281.58	3.10774
chr5	77511881	77512104	PN.AP3B1_1_32	AP3B1	457	108	487	469	537	358	414	450	471	391	522	392	417	392	2806	1011	2643	2251	2545	2942	2570	2726	2207	1005	2569	3465		1330.96	3.12417
chr5	77409389	77409610	PN.AP3B1_1_13	AP3B1	232	64	253	250	229	183	189	297	338	415	143	293	298	271	2121	3431	2033	1813	2238	2246	2482	2515	4488	5089	3320	3238		1479.58	3.17014
chr5	77452146	77452339	PN.AP3B1_1_22	AP3B1	595	147	596	602	685	486	555	606	569	483	775	519	502	526	3349	1203	2645	2463	2734	2901	2768	2910	2283	987	2422	3767		1464.54	3.1657
chr5	77330122	77330343	PN.AP3B1_1_5	AP3B1	525	215	520	469	468	343	529	520	479	565	453	450	380	420	2327	3875	2247	1928	2217	2341	2378	2733	4342	4053	2805	2617		1546.12	3.18924
chr5	77458692	77458886	PN.AP3B1_1_24	AP3B1	495	108	468	462	489	395	456	487	460	353	651	382	379	412	3163	1091	2258	2250	2708	2831	2630	3028	2562	1175	2515	4042		1394.23	3.14433
chr5	77411882	77412092	PN.AP3B1_1_15	AP3B1	516	201	435	548	447	348	452	521	421	489	285	420	400	448	1996	3188	1921	1712	2117	2072	2218	2332	4319	4938	3315	2950		1500.35	3.17619
chr5	77477267	77477485	PN.AP3B1_1_29	AP3B1	543	79	479	470	474	334	489	548	407	535	370	448	358	407	2222	3108	2057	1884	2499	2136	2433	2460	4478	4820	3251	3163		1555.85	3.19197
chr5	77458495	77458713	PN.AP3B1_1_23	AP3B1	443	125	396	387	407	277	416	430	393	424	288	376	377	388	2506	4788	2536	2138	2830	2566	2847	3208	5109	6022	4243	3662		1830.08	3.26247
chr5	77311213	77311422	PN.AP3B1_1_3	AP3B1	444	146	502	511	541	320	510	519	492	544	333	464	324	431	2963	4188	2511	2430	2543	2765	3047	3175	5919	5337	3843	3601		1861.65	3.2699
chr5	77523227	77523412	PN.AP3B1_1_35	AP3B1	648	259	557	609	562	426	576	616	485	574	416	481	447	477	2690	4592	2513	2592	2682	2741	2783	3114	5543	5452	4149	3638		1908.54	3.2807
chr5	77590273	77590474	PN.AP3B1_1_40	AP3B1	629	227	542	528	580	483	502	619	522	386	637	424	486	431	4630	1496	4326	3733	3849	4680	3695	4271	3642	1992	4179	5436		2035.58	3.30869
chr5	77298694	77298911	PN.AP3B1_1_1	AP3B1	702	211	653	612	565	474	558	633	500	571	313	489	510	543	3579	4654	3424	3087	3472	3568	3291	3928	6721	7690	4313	4552		2292.81	3.36037
chr5	77511737	77511891	PN.AP3B1_1_31	AP3B1	562	143	570	570	597	417	624	625	471	497	401	523	492	496	4379	8412	3959	3432	3964	4066	4460	5092	9107	9710	7449	6255		2972.04	3.47305
chr5	78280698	78280921	PN.ARSB_1_14	ARSB	11	5	6	13	11	3	9	13	11	11	9	9	19	9	47	9	50	38	33	51	51	41	53	15	47	69		24.7308	1.39324
chr5	78111799	78112006	PN.ARSB_1_4	ARSB	432	197	460	489	503	368	459	420	450	389	545	387	431	413	1963	601	1653	1481	839	1738	1561	1497	1187	488	1052	1711		835.154	2.92177
chr5	78181349	78181540	PN.ARSB_1_6	ARSB	302	122	309	329	297	248	285	296	262	214	254	209	235	256	1852	568	1689	1467	1436	1675	1332	1547	1285	728	1613	2016		801	2.90363
chr5	78250993	78251206	PN.ARSB_1_8	ARSB	421	59	358	404	431	319	386	375	358	284	446	294	346	316	2299	696	1830	1416	1758	2027	1822	1909	1488	774	1832	2497		967.115	2.98548
chr5	78076107	78076331	PN.ARSB_1_1	ARSB	558	97	437	463	351	374	427	439	392	489	287	354	375	363	1637	2439	1740	1351	1815	1625	1474	1834	2788	2744	2084	1739		1102.92	3.04255
chr5	78264843	78265059	PN.ARSB_1_13	ARSB	437	88	319	409	225	297	403	430	365	390	280	376	372	279	1518	2433	1520	1286	1609	1451	1675	1789	3072	3361	2198	1619		1084.65	3.03529
chr5	78260338	78260520	PN.ARSB_1_11	ARSB	402	125	332	335	314	227	350	389	287	342	249	296	296	267	1294	2235	1218	998	1234	1246	1319	1457	2580	3111	2243	1848		961.308	2.98286
chr5	78181524	78181704	PN.ARSB_1_7	ARSB	410	130	479	431	482	347	424	531	513	498	362	459	426	469	1739	2573	1515	1319	1404	1595	1819	1798	2788	2082	1577	1481		1063.5	3.02674
chr5	78264628	78264854	PN.ARSB_1_12	ARSB	208	2	20	122	49	415	286	247	344	288	430	503	485	47	3239	1154	1847	2349	2745	3260	3280	3455	2884	980	1324	2296		1240.73	3.09368
chr5	78135114	78135320	PN.ARSB_1_5	ARSB	484	67	425	491	458	317	460	514	443	478	358	411	208	421	2196	3695	1884	1701	2488	2086	2315	2444	4383	4940	3433	3030		1543.46	3.1885
chr5	78077617	78077836	PN.ARSB_1_3	ARSB	483	112	425	337	275	384	348	305	309	372	287	403	354	286	2428	3287	2368	2042	2734	2264	2292	2629	4900	4736	3639	3084		1580.12	3.19869
chr5	78076320	78076518	PN.ARSB_1_2	ARSB	466	133	440	508	466	358	380	530	478	338	473	380	386	437	3428	1165	3367	2767	2958	3555	3031	3191	2408	1282	2968	4018		1535.04	3.18612
chr5	78251195	78251378	PN.ARSB_1_9	ARSB	415	160	342	398	371	278	339	500	346	351	248	357	354	352	2484	4143	2515	2118	2212	2347	2698	2519	5260	5240	3515	3092		1652.08	3.21803
chr5	78280916	78281113	PN.ARSB_1_15	ARSB	389	73	414	389	352	280	387	490	420	445	343	378	415	456	2700	4653	2820	2556	2716	2887	2794	3136	5667	5922	4106	3712		1880.77	3.27434
chr5	78260169	78260349	PN.ARSB_1_10	ARSB	622	173	587	620	787	483	649	716	607	457	881	520	515	554	4628	1908	3970	3292	4114	4784	4285	4413	3904	1959	4318	5537		2126.27	3.32762
chr5	150646804	150647018	PN.GM2A_1_6	GM2A	270	13	321	297	306	266	277	279	308	222	334	221	246	241	624	165	543	463	481	497	510	510	273	130	293	464		329	2.5172
chr5	150646232	150646348	PN.GM2A_1_4	GM2A	321	52	335	292	309	221	257	365	346	259	542	276	320	286	2503	1331	2245	1921	1832	2550	2073	2303	1758	810	1889	2807		1084.73	3.03532
chr5	150646956	150647160	PN.GM2A_1_7	GM2A	471	208	458	435	367	240	365	388	365	449	203	377	281	323	2137	3094	2285	1900	2137	1975	2347	2380	4320	5845	3773	3240		1552.42	3.19101
chr5	150647145	150647322	PN.GM2A_1_8	GM2A	462	93	456	401	409	338	423	409	475	335	722	392	350	417	3484	1271	3053	2836	2761	3593	3044	3134	2429	1161	2558	3805		1492.73	3.17398
chr5	150632708	150632925	PN.GM2A_1_1	GM2A	465	227	420	464	393	329	352	427	355	381	182	320	345	342	2652	3519	2894	2622	2652	2610	2276	2821	4783	5801	4291	3185		1734.92	3.23928
chr5	150639301	150639528	PN.GM2A_1_3	GM2A	586	186	604	599	526	405	548	608	551	569	353	442	505	449	3146	4518	3092	2799	2779	3151	3357	3520	6059	5896	4260	3695		2046.27	3.31096
chr5	150646349	150646524	PN.GM2A_1_5	GM2A	576	231	581	621	560	462	602	662	536	685	515	545	539	494	3849	6511	3665	3564	3637	4066	4377	4552	8592	8755	6533	5373		2733.96	3.43679
chr5	150639249	150639372	PN.GM2A_1_2	GM2A	252	81	169	182	154	62	159	203	278	194	458	189	276	244	3819	2649	4186	3550	3390	4598	3688	4120	3771	2001	5138	5971		1914.69	3.2821
chr5	74016806	74017019	PN.HEXB_1_19	HEXB	87	55	61	75	84	79	70	86	61	58	87	66	74	37	432	155	360	302	388	417	381	438	88	67	58	123		161.115	2.20714
chr5	73992789	73992971	PN.HEXB_1_8	HEXB	225	98	231	178	179	178	220	215	256	239	210	215	194	188	179	305	167	166	153	186	171	183	216	118	88	118		187.538	2.27309
chr5	73981332	73981523	PN.HEXB_1_3	HEXB	58	16	50	56	63	42	49	55	49	48	45	44	52	60	606	233	671	583	561	719	550	658	120	59	145	152		220.923	2.34424
chr5	74012338	74012502	PN.HEXB_1_12	HEXB	339	88	305	234	258	197	278	330	263	253	225	275	232	246	418	639	367	391	306	351	424	452	527	372	233	259		317.769	2.50211
chr5	74009260	74009453	PN.HEXB_1_10	HEXB	439	72	390	348	383	258	392	369	382	425	310	367	357	364	555	731	436	460	475	436	536	566	612	418	309	251		409.269	2.61201
chr5	74014031	74014251	PN.HEXB_1_14	HEXB	374	14	290	256	291	215	360	247	306	355	268	298	270	271	660	968	526	470	603	676	689	677	909	717	484	602		453.692	2.65676
chr5	74016968	74017191	PN.HEXB_1_20	HEXB	321	83	300	281	296	207	335	305	303	356	258	361	276	302	679	936	619	632	649	714	741	769	1060	773	543	595		488.231	2.68863
chr5	73989414	73989586	PN.HEXB_1_6	HEXB	293	25	332	297	294	237	329	195	317	323	344	337	258	297	671	1124	612	601	650	630	728	753	1037	676	489	512		475.423	2.67708
chr5	74016394	74016605	PN.HEXB_1_18	HEXB	495	119	417	427	421	339	503	501	463	519	364	480	391	410	777	1016	721	661	730	727	802	835	1009	739	503	545		573.615	2.75862
chr5	74016175	74016395	PN.HEXB_1_17	HEXB	329	80	321	387	404	271	295	372	317	263	432	270	253	295	1232	338	1082	788	938	1056	1061	1055	867	451	911	1418		595.615	2.77497
chr5	74014498	74014716	PN.HEXB_1_15	HEXB	313	84	334	368	353	241	348	323	332	275	332	256	239	261	1555	487	1305	1114	1399	1480	1346	1458	961	588	1111	1527		707.308	2.84961
chr5	73985095	73985314	PN.HEXB_1_4	HEXB	461	225	500	420	400	359	447	506	492	458	422	464	420	418	1170	1507	1008	995	1071	911	1053	1163	1689	1302	930	962		759.731	2.88066
chr5	74012483	74012655	PN.HEXB_1_13	HEXB	353	83	349	394	436	281	303	363	383	297	553	354	317	345	1608	615	1381	1127	1248	1456	1300	1518	1076	520	1050	1595		742.5	2.8707
chr5	74011281	74011510	PN.HEXB_1_11	HEXB	469	121	443	473	523	326	379	413	398	331	574	332	350	375	1691	503	1486	1196	1493	1496	1272	1416	1263	548	1074	1742		795.654	2.90072
chr5	73992444	73992638	PN.HEXB_1_7	HEXB	483	174	446	473	501	344	461	448	387	311	552	319	339	394	1943	773	1652	1452	1542	1673	1487	1649	1334	558	1394	1978		887.192	2.94802
chr5	73985187	73985390	PN.HEXB_1_5	HEXB	344	161	345	399	373	216	314	310	317	253	357	289	253	304	1870	652	1541	1374	1627	1810	1567	1659	1218	680	1573	2304		850.385	2.92962
chr5	74014690	74014821	PN.HEXB_1_16	HEXB	462	183	447	415	367	333	370	424	346	382	238	381	298	339	1553	2796	1432	1242	1272	1334	1338	1689	2751	2485	1649	1440		998.692	2.99943
chr5	74000967	74001182	PN.HEXB_1_9	HEXB	485	199	450	538	572	381	478	489	445	399	629	375	335	405	2535	864	2157	1886	2110	2450	2012	2281	1969	951	2119	3043		1175.27	3.07014
chr5	73981155	73981365	PN.HEXB_1_2	HEXB	382	106	241	335	217	154	183	212	245	258	223	221	273	205	3198	4386	3265	3516	3168	3167	3194	3749	7005	7362	4953	4241		2094.58	3.3211
chr5	73980984	73981161	PN.HEXB_1_1	HEXB	367	172	381	329	400	249	338	377	350	254	404	266	337	335	4184	1166	3506	3509	3119	4113	3014	3643	3344	1778	3991	4966		1726.62	3.2372
chr6	15593139	15593360	PN.DTNBP1_6_7	DTNBP1	19	33	41	78	85	17	36	88	72	68	49	26	59	69	648	282	505	399	675	619	447	573	238	140	273	551		234.231	2.36964
chr6	15615472	15615660	PN.DTNBP1_6_8	DTNBP1	248	55	210	232	219	148	248	283	243	250	230	247	201	229	274	491	258	278	277	314	312	357	357	284	169	181		253.654	2.40424
chr6	15651399	15651609	PN.DTNBP1_6_11	DTNBP1	391	68	347	344	375	288	302	297	343	275	482	279	277	299	914	261	743	606	666	744	649	736	466	226	433	747		444.538	2.64791
chr6	15662909	15663033	PN.DTNBP1_6_15	DTNBP1	67	28	79	49	62	63	44	65	60	49	54	65	73	60	570	174	580	550	442	622	544	520	281	214	326	405		232.538	2.36649
chr6	15637891	15638112	PN.DTNBP1_6_10	DTNBP1	375	134	362	344	316	246	314	325	289	343	209	302	279	291	802	1112	743	745	738	737	818	797	955	913	598	682		529.577	2.72393
chr6	15523158	15523379	PN.DTNBP1_6_1	DTNBP1	363	152	344	345	319	265	290	266	312	200	177	222	228	233	1354	329	1196	1129	1090	1036	907	1131	684	337	811	986		565.615	2.75252
chr6	15651545	15651756	PN.DTNBP1_6_12	DTNBP1	391	129	355	360	354	296	391	356	389	392	224	350	338	298	935	1221	882	757	963	893	973	1068	1311	1161	773	783		628.577	2.79836
chr6	15652228	15652348	PN.DTNBP1_6_13	DTNBP1	285	143	329	285	267	214	274	271	248	173	218	215	189	200	1249	593	1089	915	930	1152	979	1138	699	431	1023	1351		571.538	2.75705
chr6	15524544	15524772	PN.DTNBP1_6_3	DTNBP1	384	152	418	383	421	284	363	340	334	293	286	266	251	297	1688	499	1664	1371	1443	1472	1403	1574	1109	609	1399	1942		794.038	2.89984
chr6	15627520	15627741	PN.DTNBP1_6_9	DTNBP1	434	93	495	507	516	351	443	383	450	368	407	394	403	430	2648	773	2352	1995	2126	2141	2042	2046	1599	698	1691	2339		1081.69	3.0341
chr6	15533383	15533610	PN.DTNBP1_6_5	DTNBP1	405	141	403	351	426	307	365	369	395	258	365	324	358	359	2517	703	2174	1998	2089	2255	1998	2090	1683	904	1831	2597		1064.04	3.02696
chr6	15652315	15652462	PN.DTNBP1_6_14	DTNBP1	436	171	420	394	317	307	344	337	303	407	165	323	267	309	1693	2781	1708	1401	1594	1626	1667	1807	2819	2977	2190	1817		1099.23	3.04109
chr6	15663024	15663203	PN.DTNBP1_6_16	DTNBP1	298	114	227	220	147	152	135	187	150	187	78	146	145	154	1640	1886	1957	1621	1421	1424	1338	1628	2491	4150	2783	1763		1017	3.00732
chr6	15533496	15533680	PN.DTNBP1_6_6	DTNBP1	497	130	417	476	290	327	431	508	417	447	256	457	387	315	1824	2613	1774	1859	1692	1695	1883	2150	3323	3535	2503	2280		1249.46	3.09672
chr6	15524762	15524950	PN.DTNBP1_6_4	DTNBP1	438	215	391	388	271	271	309	392	307	336	160	297	271	332	2364	2732	2198	2187	2138	1945	2025	2575	3671	4214	2682	2263		1360.46	3.13369
chr6	15523304	15523491	PN.DTNBP1_6_2	DTNBP1	543	22	623	564	594	413	550	713	641	648	473	608	562	545	5046	7953	4398	4046	4589	4650	4959	5833	10773	11104	7566	6538		3267.46	3.51421
chr6	31828888	31829102	PN.NEU1_1_6	NEU1	406	154	432	401	373	303	400	449	359	388	236	327	341	338	1643	2232	1628	1638	1584	1570	1800	1737	2828	3058	2122	1872		1100.73	3.04168
chr6	31829066	31829290	PN.NEU1_1_7	NEU1	506	174	476	485	465	352	439	544	488	402	446	406	411	403	3208	1045	3069	2727	2731	3238	2990	2859	2069	1298	2769	3821		1454.65	3.16276
chr6	31829620	31829830	PN.NEU1_1_8	NEU1	348	124	341	472	248	204	344	522	267	544	301	324	283	220	2437	3612	2182	2319	2123	2412	2539	2948	5358	5470	3393	3454		1645.73	3.21636
chr6	31828199	31828419	PN.NEU1_1_5	NEU1	484	157	515	488	530	354	446	540	429	393	503	397	242	409	3607	1163	3401	3232	3173	3867	3421	3682	2771	1791	3759	4837		1715.04	3.23427
chr6	31827436	31827651	PN.NEU1_1_1	NEU1	474	152	473	500	499	357	474	503	481	336	446	357	433	433	4392	1340	4221	3731	3723	4163	3801	4029	2943	1981	4140	5172		1905.92	3.28011
chr6	31830392	31830594	PN.NEU1_1_11	NEU1	411	72	484	467	372	319	394	474	430	343	565	372	480	423	4800	1715	2902	4269	4067	4986	3936	4450	3450	2018	4165	5742		2004.08	3.30191
chr6	31828011	31828205	PN.NEU1_1_4	NEU1	340	76	439	330	351	330	301	466	395	445	377	409	350	360	2605	5469	2673	2618	2440	2810	2941	3179	6205	7505	5685	4433		2058.92	3.31364
chr6	31829792	31829980	PN.NEU1_1_9	NEU1	528	267	524	564	627	402	504	666	584	453	761	509	526	544	4756	1682	4228	4231	4204	4662	4571	4509	3560	1802	3963	5767		2130.54	3.32849
chr6	31827640	31827839	PN.NEU1_1_2	NEU1	629	221	572	615	520	433	594	623	524	539	309	501	519	473	4354	6246	4358	4385	4056	4657	4641	4991	8939	12156	8498	6891		3124.77	3.49482
chr6	31827828	31828022	PN.NEU1_1_3	NEU1	566	281	606	586	581	476	573	704	510	416	747	486	513	497	5257	2000	4967	4794	4405	5526	5175	5173	4751	2650	5985	7365		2522.69	3.40186
chr6	31830308	31830447	PN.NEU1_1_10	NEU1	391	115	399	365	315	296	338	426	433	405	452	401	364	393	5022	9956	4924	4856	3991	5333	5057	5898	11174	13464	9755	8206		3566.5	3.55224
chr6	74353923	74354145	PN.SLC17A5_1_16	SLC17A5	236	33	176	162	199	128	192	197	189	261	173	219	180	184	234	276	212	190	202	236	198	219	207	154	101	117		187.5	2.273
chr6	74325030	74325213	PN.SLC17A5_1_7	SLC17A5	321	122	320	323	326	207	295	345	334	233	423	265	284	259	488	200	467	402	389	446	356	373	233	74	208	296		307.269	2.48752
chr6	74345170	74345292	PN.SLC17A5_1_11	SLC17A5	207	92	196	137	180	144	170	195	161	134	288	107	125	110	593	423	463	437	415	495	441	534	379	203	494	574		296.038	2.47135
chr6	74348093	74348297	PN.SLC17A5_1_13	SLC17A5	310	105	308	314	329	203	285	313	347	221	423	254	301	283	730	264	641	516	545	679	585	544	350	185	411	633		387.654	2.58844
chr6	74304823	74304998	PN.SLC17A5_1_2	SLC17A5	224	27	222	178	159	146	185	182	198	232	166	205	190	202	608	1009	572	586	531	519	552	688	958	887	559	470		402.115	2.60435
chr6	74331435	74331629	PN.SLC17A5_1_8	SLC17A5	439	153	357	337	317	298	396	403	302	375	246	324	273	284	817	1099	698	622	619	721	832	790	1016	1020	662	652		540.462	2.73276
chr6	74331550	74331742	PN.SLC17A5_1_9	SLC17A5	460	230	401	393	367	301	309	339	361	263	275	270	261	315	1205	349	1119	884	967	1084	908	1005	465	383	667	944		558.654	2.74714
chr6	74304602	74304823	PN.SLC17A5_1_1	SLC17A5	274	92	324	344	371	263	287	372	293	281	510	258	286	303	1224	478	1044	947	928	1084	1007	1068	769	339	680	1277		580.885	2.76409
chr6	74354270	74354462	PN.SLC17A5_1_18	SLC17A5	196	88	234	199	152	141	173	201	193	236	178	239	212	175	1194	1692	1146	1041	1035	1070	1168	1158	1968	1805	1223	1274		707.346	2.84963
chr6	74320140	74320342	PN.SLC17A5_1_5	SLC17A5	412	160	394	383	372	277	314	417	380	315	492	309	343	360	1633	616	1589	1194	1287	1515	1332	1306	866	459	829	1598		736.615	2.86724
chr6	74363388	74363592	PN.SLC17A5_1_19	SLC17A5	239	116	242	243	279	210	273	283	329	245	493	256	309	234	1693	546	1325	1405	1117	1565	1365	1384	1126	531	962	1544		704.385	2.84781
chr6	74324834	74325040	PN.SLC17A5_1_6	SLC17A5	501	125	475	495	386	350	488	509	487	495	269	424	450	419	1229	1837	1244	1150	1182	1240	1278	1300	2020	1665	968	1076		848.538	2.92867
chr6	74346262	74346486	PN.SLC17A5_1_12	SLC17A5	402	153	390	418	360	285	365	416	344	373	321	310	313	310	1184	2014	1153	951	1161	1123	1137	1174	2418	2259	1522	1560		862.154	2.93558
chr6	74310031	74310202	PN.SLC17A5_1_3	SLC17A5	500	208	397	473	439	378	404	443	427	354	520	362	379	413	1842	728	1705	1463	1396	1638	1597	1716	989	548	1081	1787		853.346	2.93113
chr6	74351459	74351672	PN.SLC17A5_1_15	SLC17A5	393	122	386	430	451	311	397	396	434	330	598	343	418	375	2095	788	1804	1547	1553	1980	2008	1836	1334	645	1266	2020		933.077	2.96992
chr6	74351235	74351460	PN.SLC17A5_1_14	SLC17A5	475	211	464	433	478	339	476	506	360	455	250	365	372	366	1436	1975	1290	1199	1290	1386	1389	1514	2197	2684	1678	1702		972.692	2.98798
chr6	74363580	74363791	PN.SLC17A5_1_20	SLC17A5	365	157	298	240	234	212	231	236	207	246	97	184	214	213	1636	1958	1850	1694	1506	1443	1433	1578	2479	3829	2479	1579		1023	3.00988
chr6	74344971	74345173	PN.SLC17A5_1_10	SLC17A5	436	111	398	417	339	248	336	395	309	415	248	325	304	316	1407	2489	1497	1316	1350	1562	1533	1659	3126	2883	2011	1907		1051.42	3.02178
chr6	74354146	74354319	PN.SLC17A5_1_17	SLC17A5	338	133	343	365	331	261	350	384	412	304	575	332	347	365	2828	1194	2374	2129	2110	2449	2213	2578	1677	856	1755	2724		1143.35	3.05818
chr6	74320070	74320148	PN.SLC17A5_1_4	SLC17A5	376	145	352	349	316	272	317	454	273	228	222	309	311	299	1161	2791	1490	1418	1009	1284	1402	1588	3573	3717	2377	1872		1073.27	3.03071
chr7	65439795	65440001	PN.GUSB_1_8	GUSB	101	35	92	105	94	78	87	103	96	88	148	96	97	109	132	41	121	140	120	113	96	124	38	21	36	76		91.8077	1.96288
chr7	65445076	65445298	PN.GUSB_2_1	GUSB	291	127	242	211	233	139	255	228	229	204	153	131	207	223	749	197	681	538	577	729	610	694	498	298	564	640		371.077	2.56946
chr7	65446998	65447195	PN.GUSB_1_18	GUSB	236	78	221	207	189	157	186	222	214	186	288	157	183	189	903	275	768	688	775	820	638	699	583	274	524	767		401.038	2.60319
chr7	65439469	65439697	PN.GUSB_1_7	GUSB	302	118	331	268	270	214	292	305	256	275	175	251	228	247	851	1064	793	812	798	811	836	913	1283	1149	866	700		554.154	2.74363
chr7	65429254	65429468	PN.GUSB_1_2	GUSB	378	90	445	430	464	297	403	374	440	367	703	387	374	415	1751	527	1411	1224	1479	1425	1259	1500	965	403	795	1387		757.423	2.87934
chr7	65445359	65445589	PN.GUSB_1_16	GUSB	401	165	333	373	336	275	269	312	310	255	251	250	268	301	1714	453	1838	1442	1638	1523	1419	1434	989	545	1134	1633		763.885	2.88303
chr7	65435176	65435373	PN.GUSB_1_4	GUSB	375	135	407	417	426	311	364	418	404	344	391	337	357	365	2831	791	2454	2304	2346	2684	2167	2384	1766	819	1776	2514		1149.5	3.06051
chr7	65444288	65444511	PN.GUSB_1_11	GUSB	466	180	468	462	400	248	429	483	388	452	312	351	352	345	1896	2785	1878	1762	1777	2033	2033	2153	3451	3669	2500	2249		1289.31	3.11036
chr7	65439977	65440164	PN.GUSB_1_9	GUSB	218	8	240	244	194	151	186	109	164	214	105	188	156	198	1391	2046	1453	1412	1270	1298	1476	1557	2968	3997	2710	1914		994.885	2.99777
chr7	65444500	65444721	PN.GUSB_1_12	GUSB	353	160	364	381	350	301	349	368	371	341	315	303	326	322	3044	996	2747	2289	2806	2858	2714	2693	1939	1088	2466	3403		1294.12	3.11197
chr7	65440986	65441198	PN.GUSB_1_10	GUSB	456	203	467	536	487	388	500	557	443	190	687	394	428	421	3232	1161	2844	2561	2942	3042	3054	2939	2363	1132	2577	3573		1445.27	3.15995
chr7	65439172	65439398	PN.GUSB_1_5	GUSB	431	225	492	495	503	375	500	593	379	510	278	481	454	383	2145	3161	2069	2106	1975	2242	2362	2620	3929	4070	2940	2481		1469.19	3.16708
chr7	65425874	65426107	PN.GUSB_1_1	GUSB	363	103	357	325	379	242	407	486	470	537	414	440	425	437	3053	4177	2579	2656	2615	3005	3049	3553	5307	5242	3581	3387		1830.35	3.26253
chr7	65444719	65444943	PN.GUSB_1_13	GUSB	432	120	420	437	420	306	446	501	375	426	275	371	413	364	2441	3619	2277	2220	2202	2530	2385	2827	5147	5339	3702	3154		1659.58	3.22
chr7	65432691	65432920	PN.GUSB_1_3	GUSB	566	248	519	595	504	373	519	588	488	597	348	484	383	472	2604	4154	2855	2798	2600	2642	3219	3327	6300	6727	4520	4052		2018.54	3.30504
chr7	65446844	65447006	PN.GUSB_2_2	GUSB	241	131	308	261	192	192	217	275	211	269	131	201	221	243	2369	3729	2627	2367	2073	2315	2276	2579	4718	6405	4207	3335		1618.96	3.20924
chr7	65439380	65439584	PN.GUSB_1_6	GUSB	458	177	444	486	472	376	476	482	436	387	569	368	402	390	4816	1482	4559	3967	4247	4753	4070	4365	3551	1887	4429	5898		2074.88	3.31699
chr7	65445225	65445391	PN.GUSB_1_15	GUSB	441	198	524	380	443	361	437	603	431	479	328	464	413	431	4108	6162	4073	3725	3249	4203	4250	4759	8391	10018	6771	5446		2734.15	3.43682
chr7	66094136	66094362	PN.KCTD7_1_2	KCTD7	11	2	9	7	11	4	10	13	14	13	3	6	5	14	1	0	0	4	1	0	2	3	4	7	0	3		5.65385	0.752344
chr7	66093989	66094188	PN.KCTD7_1_1	KCTD7	3	13	9	5	6	6	4	2	3	2	3	4	3	0	8	0	26	20	17	17	9	14	18	48	14	18		10.4615	1.0196
chr7	66105267	66105490	PN.KCTD7_1_11	KCTD7	328	37	292	372	390	278	291	336	368	308	606	295	300	296	497	224	382	451	427	413	398	399	254	95	215	361		331.269	2.52018
chr7	66098230	66098454	PN.KCTD7_1_3	KCTD7	278	133	414	422	475	352	400	479	403	312	397	337	359	350	1651	478	1428	1413	1374	1374	1304	1443	811	484	1001	1334		738.692	2.86846
chr7	66103614	66103836	PN.KCTD7_1_7	KCTD7	419	169	378	397	413	320	389	375	327	334	377	290	299	307	2226	691	2051	1903	2041	2135	1709	1973	1679	846	1903	2516		1017.96	3.00773
chr7	66103253	66103475	PN.KCTD7_1_6	KCTD7	425	67	502	502	485	362	464	572	467	552	417	451	440	397	1620	2232	1646	1580	1564	1439	1870	1709	3079	2554	1824	1751		1114.27	3.04699
chr7	66098288	66098511	PN.KCTD7_1_4	KCTD7	509	173	445	514	436	362	433	495	368	442	265	380	333	321	1550	2111	1625	1437	1379	1436	1595	1712	2831	3233	2236	1765		1091.77	3.03813
chr7	66103964	66104188	PN.KCTD7_1_9	KCTD7	387	160	422	465	497	362	393	500	386	305	369	357	411	377	3230	969	3084	3042	2781	3165	2688	3110	2172	1133	2542	3260		1406.42	3.14812
chr7	66103169	66103383	PN.KCTD7_1_5	KCTD7	441	186	432	498	516	377	395	477	428	304	517	363	375	373	3166	1002	2969	2935	2855	3233	2927	2931	2526	1162	2810	3898		1465.23	3.16591
chr7	66104176	66104361	PN.KCTD7_1_10	KCTD7	564	22	543	565	440	417	517	636	492	608	324	513	433	465	3579	5082	3980	3524	3311	3362	4178	4107	6715	7258	5044	4146		2339.42	3.36911
chr7	66103820	66104026	PN.KCTD7_1_8	KCTD7	531	261	533	538	499	411	535	651	524	571	418	473	492	413	4016	5726	4442	3913	3595	3758	4308	4114	8995	10494	8145	6547		2880.88	3.45953
chr8	17928635	17928889	PN.ASAH1_6_15	ASAH1	41	9	45	103	58	43	36	37	30	39	25	33	28	51	161	186	144	137	128	124	131	140	286	290	189	186		103.077	2.01316
chr8	17928811	17928999	PN.ASAH1_6_16	ASAH1	432	44	402	309	424	248	397	401	363	274	550	321	327	326	1687	520	1363	1311	1197	1279	1323	1458	1084	511	1016	1383		728.846	2.86264
chr8	17920484	17920737	PN.ASAH1_6_9	ASAH1	399	62	336	407	372	291	366	428	427	448	332	368	339	358	1391	1924	1248	1287	1294	1262	1502	1462	2762	2352	1535	1565		942.962	2.97449
chr8	17932900	17933116	PN.ASAH1_6_18	ASAH1	405	158	338	395	446	328	341	435	351	296	364	305	295	339	2031	641	1685	1620	1685	1797	1636	1920	1533	787	1588	2276		922.885	2.96515
chr8	17919748	17919977	PN.ASAH1_6_8	ASAH1	449	198	411	433	438	296	382	415	362	321	365	341	340	357	2113	710	1735	1455	1803	1735	1664	1738	1509	757	1457	2220		923.231	2.96531
chr8	17927209	17927433	PN.ASAH1_6_14	ASAH1	442	181	409	425	504	333	374	409	389	310	514	315	333	362	2360	653	1770	1441	1813	2005	1641	1897	1507	860	1480	2434		967.731	2.98575
chr8	17918809	17919005	PN.ASAH1_6_6	ASAH1	359	87	393	422	450	323	388	397	393	292	446	343	333	342	2308	689	2016	1687	1915	2168	1881	2084	1609	903	1639	2417		1010.92	3.00472
chr8	17920685	17920934	PN.ASAH1_6_10	ASAH1	377	20	430	321	300	360	404	350	424	377	660	428	355	233	2713	917	1947	1730	2200	2530	2346	2567	2481	1093	1906	3094		1175.5	3.07022
chr8	17930684	17930904	PN.ASAH1_6_17	ASAH1	397	75	442	338	323	262	367	270	401	454	303	379	329	346	2289	3294	2274	1936	2291	2242	2424	2557	4567	4632	3070	2974		1509.08	3.17871
chr8	17921877	17922075	PN.ASAH1_6_11	ASAH1	463	85	448	334	378	356	242	438	447	477	281	415	349	436	2741	3842	2550	2441	1526	1418	2883	2771	5139	5172	3342	3365		1628.42	3.21177
chr8	17933087	17933308	PN.ASAH1_6_19	ASAH1	492	73	458	476	194	319	413	454	388	443	261	396	340	393	2731	3981	2636	2378	2558	2693	2779	3012	5088	5839	4017	3943		1798.27	3.25485
chr8	17916261	17916480	PN.ASAH1_6_2	ASAH1	502	21	474	559	601	406	562	525	582	458	727	499	517	432	4300	1657	3290	2779	3347	4006	3120	3752	3711	1614	3244	4827		1788.92	3.25259
chr8	17916944	17917167	PN.ASAH1_6_4	ASAH1	689	155	597	630	717	470	555	579	561	465	503	452	525	502	4051	1271	3919	2982	3333	3808	3358	3491	3116	1897	3342	4989		1806.04	3.25673
chr8	17924765	17924891	PN.ASAH1_6_13	ASAH1	327	70	330	365	297	215	325	350	242	253	203	266	167	217	2024	4411	1833	1807	1686	2061	2033	2501	4838	5253	3301	3205		1483.85	3.17139
chr8	17917155	17917385	PN.ASAH1_6_5	ASAH1	408	76	434	379	359	273	364	389	395	415	208	369	341	381	3293	4102	3364	2762	2928	2867	3452	3337	5873	6041	4351	3933		1965.15	3.2934
chr8	17941407	17941594	PN.ASAH1_6_20	ASAH1	375	119	386	394	383	285	349	357	382	268	335	317	323	367	4396	1342	4321	3988	3490	4317	3140	4126	3451	1970	3557	4940		1833.77	3.26334
chr8	17942233	17942448	PN.ASAH1_6_22	ASAH1	452	206	486	518	528	378	443	450	496	335	497	366	395	398	4585	1434	4202	3782	3878	4335	3621	4027	3831	2167	4273	5828		1996.58	3.30029
chr8	17924670	17924798	PN.ASAH1_6_12	ASAH1	378	88	400	344	475	329	317	303	330	283	383	313	315	340	3131	1568	2965	2710	2498	2884	2804	3384	2726	1831	3433	4432		1498.62	3.17569
chr8	17942017	17942243	PN.ASAH1_6_21	ASAH1	484	162	530	587	487	365	524	554	449	560	364	484	468	438	3375	4112	3293	2521	2797	3160	3081	3330	7203	7795	5325	4817		2202.5	3.34292
chr8	17916790	17916970	PN.ASAH1_6_3	ASAH1	399	112	382	325	286	239	327	423	379	450	310	393	398	364	2635	4708	3109	2748	2925	2935	3406	3595	6454	7395	5190	4221		2081.08	3.31829
chr8	17919100	17919328	PN.ASAH1_6_7	ASAH1	677	81	593	572	633	462	693	653	643	660	516	599	524	539	3480	5316	3348	3092	3331	3481	3923	3716	7717	7632	5115	4681		2410.65	3.38213
chr8	17914970	17915157	PN.ASAH1_6_1	ASAH1	409	151	539	441	531	384	552	573	473	606	290	487	452	476	3725	5160	3754	3442	3217	3610	3868	4165	7527	6868	4665	4187		2328.92	3.36716
chr8	1719564	1719789	PN.CLN8_1_3	CLN8	478	265	460	550	436	489	478	561	445	424	525	440	445	491	5849	743	2713	3494	1986	3149	3049	3381	3328	1489	2371	4506		1636.35	3.21388
chr8	1719146	1719364	PN.CLN8_1_1	CLN8	449	126	277	474	191	394	430	486	371	358	267	386	391	221	5392	641	2688	3450	1940	2826	3044	3239	3110	1443	2232	4199		1500.96	3.17637
chr8	1728389	1728608	PN.CLN8_1_4	CLN8	488	238	528	578	375	390	521	569	435	497	306	408	370	391	3887	2726	2227	2130	1928	2203	2585	2619	4893	5279	3488	3542		1676.96	3.22452
chr8	1728555	1728763	PN.CLN8_1_5	CLN8	363	177	328	448	511	445	495	530	604	426	828	505	502	493	7059	1141	3763	4164	3101	4282	4090	4481	4011	1966	3179	5196		2041.85	3.31002
chr8	1719353	1719564	PN.CLN8_1_2	CLN8	316	186	389	448	284	393	452	539	351	438	221	433	362	396	5805	2655	3333	3647	2418	3253	3861	4279	8085	9132	5060	5478		2392.85	3.37891
chr8	42995537	42995793	PN.HGSNAT_1_1	HGSNAT	0	0	0	0	0	0	0	0	1	1	0	0	0	0	0	0	0	0	1	2	0	0	0	0	0	0		0.192308	-0.716003
chr8	43013673	43013885	PN.HGSNAT_1_3	HGSNAT	283	97	293	316	334	207	280	248	309	228	340	225	181	213	685	214	610	572	582	574	1044	532	336	148	328	558		374.5	2.57345
chr8	43024133	43024340	PN.HGSNAT_1_6	HGSNAT	313	26	260	280	290	190	283	286	224	277	195	232	220	215	569	890	500	556	564	499	1073	612	952	712	519	514		432.731	2.63622
chr8	43052068	43052275	PN.HGSNAT_1_17	HGSNAT	292	123	240	256	239	179	182	192	206	193	230	180	196	179	866	225	813	649	677	796	1123	668	522	252	590	832		419.231	2.62245
chr8	43033084	43033304	PN.HGSNAT_1_11	HGSNAT	276	89	259	259	165	186	221	251	247	234	303	245	221	210	1267	388	1198	1005	1149	1190	2057	1117	811	328	772	1241		603.423	2.78062
chr8	43052905	43053102	PN.HGSNAT_1_19	HGSNAT	410	165	384	348	385	304	329	378	347	293	469	340	326	324	1333	424	1255	1189	1159	1213	2290	1175	1009	432	933	1326		713.077	2.85314
chr8	43002041	43002258	PN.HGSNAT_1_2	HGSNAT	309	122	273	269	230	155	242	245	276	279	185	247	230	244	1295	1933	1242	1234	1457	1219	2715	1498	2373	2028	1466	1552		896.846	2.95272
chr8	43037233	43037454	PN.HGSNAT_1_13	HGSNAT	66	45	79	149	141	93	117	100	106	105	208	116	93	147	1881	881	1666	1565	1632	1599	3402	1672	2012	954	2345	3156		935.769	2.97117
chr8	43027388	43027610	PN.HGSNAT_1_9	HGSNAT	458	107	533	485	510	361	414	458	479	333	683	425	385	415	2310	876	1951	1696	2085	2299	3874	1946	1524	789	1781	2671		1148	3.05994
chr8	43016502	43016724	PN.HGSNAT_1_5	HGSNAT	520	145	480	443	451	298	382	411	456	302	441	330	341	382	2548	837	2481	2066	2316	2247	3939	2182	1842	951	2201	3255		1240.27	3.09352
chr8	43048851	43049071	PN.HGSNAT_1_16	HGSNAT	491	177	489	495	461	390	457	600	449	491	378	433	376	456	2101	3091	1832	2006	1999	1759	3089	2290	3571	3428	2231	2189		1374.19	3.13805
chr8	43014021	43014194	PN.HGSNAT_1_4	HGSNAT	492	216	524	507	490	374	507	581	471	453	398	417	369	361	1844	3328	1686	1577	1591	1610	3807	2078	3747	2979	2138	1809		1321.31	3.121
chr8	43025692	43025899	PN.HGSNAT_1_8	HGSNAT	480	212	443	480	442	332	476	501	442	497	395	477	438	469	1912	3197	1999	1942	2033	1858	4226	2274	4405	3503	2462	2338		1470.5	3.16747
chr8	43052718	43052916	PN.HGSNAT_1_18	HGSNAT	375	127	429	357	342	309	363	423	426	468	307	414	362	361	2279	3601	2028	2087	2030	2027	4506	2373	4496	4115	3025	2657		1549.5	3.19019
chr8	43054514	43054735	PN.HGSNAT_1_20	HGSNAT	542	128	520	552	502	418	599	604	488	541	447	582	419	535	2473	3357	2086	2323	2212	2276	4880	2677	4646	4279	3274	2586		1690.23	3.22795
chr8	43047428	43047593	PN.HGSNAT_1_15	HGSNAT	426	179	431	447	381	370	338	426	452	340	511	386	407	408	3092	1162	2998	2675	2497	2979	5087	3045	2356	1180	2733	3731		1501.42	3.1765
chr8	43046567	43046790	PN.HGSNAT_1_14	HGSNAT	464	243	627	598	576	413	649	699	560	564	555	603	522	534	3043	4598	2543	2758	2993	2852	6701	3394	6202	5439	3640	3435		2123.27	3.32701
chr8	43033258	43033434	PN.HGSNAT_1_12	HGSNAT	514	199	564	495	422	371	566	470	469	507	384	480	425	437	2715	5083	2676	2573	2474	2724	5755	3338	5836	5522	4027	3493		2019.96	3.30534
chr8	43024328	43024496	PN.HGSNAT_1_7	HGSNAT	611	172	669	633	619	538	531	520	590	460	649	478	475	516	4218	1656	3797	3397	3626	4026	6978	3901	3054	1646	3505	5062		2012.58	3.30375
chr8	43028772	43028974	PN.HGSNAT_1_10	HGSNAT	578	204	575	570	529	409	556	635	542	565	356	550	459	509	4303	6423	3822	3745	3770	3892	8268	4527	9317	9324	6963	5569		2960	3.47129
chrX	100653741	100653963	PN.GLA_2_5	GLA	135	84	71	203	81	144	173	87	141	86	107	145	74	96	1057	737	960	892	1033	881	988	576	858	1508	584	435		466.769	2.6691
chrX	100658789	100659006	PN.GLA_2_8	GLA	171	108	157	400	187	239	327	156	328	121	437	296	144	150	1588	254	1290	1163	1129	1237	1246	635	591	568	559	859		551.538	2.74158
chrX	100653376	100653576	PN.GLA_2_4	GLA	249	161	183	507	257	312	406	259	498	180	599	439	239	214	1871	270	1438	1401	1366	1572	1526	794	609	533	539	874		665.231	2.82297
chrX	100652761	100652980	PN.GLA_2_1	GLA	192	121	169	388	193	284	385	235	360	200	254	332	173	137	1604	1250	1385	1348	1337	1467	1575	818	1633	3198	1195	1004		816.808	2.91212
chrX	100656602	100656816	PN.GLA_2_7	GLA	316	248	362	726	358	535	785	384	712	417	514	694	367	294	2213	1529	1873	2020	2080	1989	2317	1299	1735	2661	908	919		1086.73	3.03612
chrX	100655556	100655770	PN.GLA_2_6	GLA	193	108	237	531	247	328	411	250	432	130	488	375	179	204	3077	536	2717	2673	2370	3001	2923	1453	1471	1561	1639	2169		1142.42	3.05783
chrX	100653188	100653386	PN.GLA_2_3	GLA	230	32	219	307	198	344	477	183	416	273	289	438	224	185	2469	1828	2265	2076	2221	2207	2505	1395	2336	5083	1926	1491		1216.04	3.08495
chrX	100662651	100662881	PN.GLA_1_15	GLA	246	165	221	423	209	283	446	229	404	210	309	383	158	205	3788	2759	3922	3359	3738	3758	3834	2015	4135	10828	3920	3237		2045.54	3.31081
chrX	100652970	100653113	PN.GLA_2_2	GLA	182	145	200	398	147	217	269	186	373	122	167	236	143	172	4648	925	4595	3878	3264	4478	3909	2305	1792	2289	2600	2774		1554.38	3.19156
chrX	100662748	100662903	PN.GLA_2_10	GLA	294	158	267	553	222	392	467	264	531	201	508	467	236	229	5972	1044	5072	5049	4273	5146	4719	2590	2073	2649	2944	3814		1928.23	3.28516
chrX	148586451	148586664	PN.IDS_1_14	IDS	126	55	111	255	128	152	199	66	221	80	224	182	110	97	1273	266	994	1035	843	1075	845	516	367	463	473	686		417	2.62014
chrX	148577856	148578070	PN.IDS_1_8	IDS	210	22	183	472	209	315	381	219	441	174	579	346	199	196	1256	219	970	1044	1016	1077	1021	519	295	369	320	582		485.923	2.68657
chrX	148564123	148564344	PN.IDS_1_1	IDS	246	196	243	474	233	376	497	268	457	265	371	495	229	221	1116	787	970	1008	972	979	1143	589	921	1613	583	565		608.346	2.78415
chrX	148568753	148568933	PN.IDS_1_6	IDS	210	78	199	417	215	308	405	170	356	161	453	293	147	157	1872	387	1329	1332	1341	1335	1303	793	553	636	719	957		620.231	2.79255
chrX	148582423	148582623	PN.IDS_1_11	IDS	191	11	172	363	179	247	307	162	242	163	146	243	121	134	1376	989	1250	1157	1068	1247	1383	739	1099	2856	990	818		678.962	2.83185
chrX	148579643	148579866	PN.IDS_1_10	IDS	227	136	217	449	245	362	399	222	447	166	416	370	181	205	2201	368	1837	1898	1902	2104	1865	942	829	833	962	1337		812.308	2.90972
chrX	148568589	148568764	PN.IDS_1_5	IDS	262	161	286	537	251	392	529	323	510	261	478	509	232	227	1845	1636	1474	1554	1522	1659	1969	995	1583	2699	917	878		911.115	2.95957
chrX	148568381	148568600	PN.IDS_1_4	IDS	244	191	217	380	209	333	330	187	357	141	440	282	150	162	2953	511	2472	2281	2336	2503	2208	1217	997	1159	1363	2020		986.269	2.994
chrX	148585619	148585848	PN.IDS_1_13	IDS	204	198	187	438	232	362	380	241	401	228	287	382	194	173	2318	1405	1792	2002	1655	1997	2086	1156	2100	4403	1581	1383		1068.65	3.02884
chrX	148564333	148564537	PN.IDS_1_2	IDS	252	212	264	572	256	386	481	262	452	193	486	391	183	213	3500	542	2888	2539	2824	2951	2683	1573	1123	1246	1487	2147		1157.92	3.06368
chrX	148571781	148571997	PN.IDS_1_7	IDS	288	244	285	593	295	431	616	321	573	312	417	607	291	227	2754	2071	1977	2359	2244	2479	2814	1325	2493	4594	1492	1570		1295.08	3.1123
chrX	148584831	148585031	PN.IDS_1_12	IDS	268	165	225	524	290	386	514	275	481	194	659	432	207	459	3219	616	2718	2735	2692	2943	2663	1518	1143	1315	1564	2241		1171	3.06856
chrX	148564526	148564755	PN.IDS_1_3	IDS	372	271	303	552	265	430	552	285	495	314	257	467	206	230	3265	2345	3067	2758	2919	2763	3356	1721	3041	7104	2319	1983		1601.54	3.20454
chrX	148579433	148579654	PN.IDS_1_9	IDS	266	106	308	540	260	359	501	266	482	296	288	461	224	219	4167	2485	2856	3579	3413	3779	4033	1960	3530	9136	3057	2771		1897.77	3.27824
chrX	148586595	148586757	PN.IDS_2_1	IDS	210	165	257	492	243	342	442	293	415	226	289	452	243	205	5769	4535	4850	5160	4218	5504	5551	3135	5736	13089	4758	3748		2704.88	3.43215
chrX	119590562	119590705	PN.LAMP2_1_14	LAMP2	142	45	111	203	83	154	182	74	173	76	217	147	65	80	722	142	539	570	480	610	484	293	178	195	207	301		248.962	2.39613
chrX	119565129	119565345	PN.LAMP2_1_2	LAMP2	178	77	148	296	181	235	297	149	293	134	441	282	135	154	675	96	456	487	514	508	437	267	148	101	109	205		269.346	2.43031
chrX	119582783	119582997	PN.LAMP2_1_10	LAMP2	162	90	189	317	165	252	345	181	366	131	448	284	154	151	790	119	521	444	516	608	506	270	162	171	158	263		298.577	2.47506
chrX	119572846	119573035	PN.LAMP2_1_3	LAMP2	209	117	161	340	133	232	327	190	315	157	233	283	127	147	621	573	566	540	573	568	661	329	498	853	297	343		361.269	2.55783
chrX	119573024	119573190	PN.LAMP2_1_4	LAMP2	187	116	174	307	211	240	364	189	327	126	495	321	137	159	1018	250	804	848	815	985	879	429	305	269	257	447		409.962	2.61274
chrX	119575606	119575784	PN.LAMP2_1_6	LAMP2	203	55	199	388	258	316	461	227	478	173	575	373	189	168	1506	278	1157	1135	1146	1393	1303	571	457	433	456	595		557.423	2.74618
chrX	119562274	119562497	PN.LAMP2_1_1	LAMP2	255	113	259	510	167	335	461	251	488	302	443	356	223	174	1243	869	1040	1090	1229	1014	1386	763	1112	1571	435	497		637.923	2.80477
chrX	119575433	119575618	PN.LAMP2_1_5	LAMP2	250	214	251	500	194	338	521	254	403	241	298	452	210	186	1261	884	1134	1140	1127	970	1221	590	909	1574	568	612		627	2.79727
chrX	119580111	119580332	PN.LAMP2_1_8	LAMP2	166	123	157	340	171	234	318	175	286	124	466	286	142	154	1975	358	1348	1261	1597	1861	1586	825	730	758	788	1071		665.385	2.82307
chrX	119576399	119576575	PN.LAMP2_1_7	LAMP2	275	129	253	494	126	349	547	293	514	276	366	535	238	163	1656	1445	1461	1494	1468	1660	1686	928	1587	2448	863	917		852.731	2.93081
chrX	119589239	119589447	PN.LAMP2_1_12	LAMP2	256	145	240	508	269	365	492	245	502	221	617	435	203	245	2597	403	1971	1808	1939	2333	1910	1150	795	749	788	1223		861.885	2.93545
chrX	119590409	119590601	PN.LAMP2_1_13	LAMP2	241	201	234	496	207	305	488	250	470	239	329	462	209	215	1980	1490	1705	1727	1921	1845	2015	1108	1918	3463	1180	1197		995.962	2.99824
chrX	119589049	119589250	PN.LAMP2_1_11	LAMP2	260	84	280	587	246	383	540	328	472	256	396	505	249	211	1839	1516	1688	1587	1745	1648	1886	1021	1816	3505	1260	1106		977.462	2.9901
chrX	119581690	119581889	PN.LAMP2_1_9	LAMP2	283	231	238	551	268	369	575	356	559	298	483	502	334	201	2030	1604	2004	1999	1969	1852	2050	1155	1892	3230	1108	1170		1050.42	3.02136
chrX	119602894	119603106	PN.LAMP2_1_15	LAMP2	264	240	233	491	231	263	468	280	510	257	261	483	182	201	4100	2480	3764	3581	3868	3701	3488	2182	3760	8937	3245	2328		1915.31	3.28224
